# Supplementary material for: Divergent and convergent evolution of housekeeping genes in human–pig lineage
Source: PeerJ. 2018 May 24;6:e4840. doi: 10.7717/peerj.4840 (PMC5971102; doi:10.7717/peerj.4840)
Supplement: File S1 — The file listed pig housekeeping genes identified in the present study. [file peerj-06-4840-s011.xls]

## Sheet: Sheet1
Ensembl Gene ID	Gene symbol
ENSSSCG00000000004	PKDREJ
ENSSSCG00000000005
ENSSSCG00000000007	TRMU
ENSSSCG00000000019
ENSSSCG00000000037	ARFGAP3
ENSSSCG00000000039	POLDIP3
ENSSSCG00000000045
ENSSSCG00000000047
ENSSSCG00000000059
ENSSSCG00000000060	DESI1
ENSSSCG00000000066	L3MBTL2
ENSSSCG00000000078	TNRC6B
ENSSSCG00000000083	RPS19BP1
ENSSSCG00000000093
ENSSSCG00000000095	GTPBP1
ENSSSCG00000000097	TOMM22
ENSSSCG00000000108	TMEM184B
ENSSSCG00000000110	PLA2G6
ENSSSCG00000000119
ENSSSCG00000000120	ANKRD54
ENSSSCG00000000152
ENSSSCG00000000158
ENSSSCG00000000161	PWP1
ENSSSCG00000000164	CRY1
ENSSSCG00000000165	MTERF2
ENSSSCG00000000167	RIC8B
ENSSSCG00000000169
ENSSSCG00000000170
ENSSSCG00000000185	PRKAG1
ENSSSCG00000000189	LMBR1L
ENSSSCG00000000202
ENSSSCG00000000205	FAM186B
ENSSSCG00000000209	NCKAP5L
ENSSSCG00000000215	SMARCD1
ENSSSCG00000000259	CSAD
ENSSSCG00000000266	PFDN5
ENSSSCG00000000267	C12orf10
ENSSSCG00000000268	AAAS
ENSSSCG00000000282
ENSSSCG00000000290	COPZ1
ENSSSCG00000000359
ENSSSCG00000000364	SARNP
ENSSSCG00000000377
ENSSSCG00000000383
ENSSSCG00000000406	PTGES3
ENSSSCG00000000408
ENSSSCG00000000417	ZBTB39
ENSSSCG00000000426
ENSSSCG00000000444
ENSSSCG00000000458	MON2
ENSSSCG00000000469	LEMD3
ENSSSCG00000000490	CPSF6
ENSSSCG00000000491	YEATS4
ENSSSCG00000000508
ENSSSCG00000000512	TBC1D15
ENSSSCG00000000520	KRR1
ENSSSCG00000000523	BBS10
ENSSSCG00000000524
ENSSSCG00000000529
ENSSSCG00000000534	IPO8
ENSSSCG00000000536	ERGIC2
ENSSSCG00000000543	CCDC91
ENSSSCG00000000552	MED21
ENSSSCG00000000553	TM7SF3
ENSSSCG00000000572	CMAS
ENSSSCG00000000579	GOLT1B
ENSSSCG00000000587	AEBP2
ENSSSCG00000000611	WBP11
ENSSSCG00000000662	M6PR
ENSSSCG00000000684	USP5
ENSSSCG00000000691
ENSSSCG00000000695	IFFO1
ENSSSCG00000000696	NOP2
ENSSSCG00000000722	RAD51AP1
ENSSSCG00000000723	C12orf4
ENSSSCG00000000728	PARP11
ENSSSCG00000000742	ITFG2
ENSSSCG00000000745	DDX11
ENSSSCG00000000746
ENSSSCG00000000753	WNK1
ENSSSCG00000000766	CECR2
ENSSSCG00000000793	PPHLN1
ENSSSCG00000000840	KIAA1033
ENSSSCG00000000841	APPL2
ENSSSCG00000000842	KANSL2
ENSSSCG00000000843
ENSSSCG00000000846	HCFC2
ENSSSCG00000000848	GLT8D2
ENSSSCG00000000870
ENSSSCG00000000877
ENSSSCG00000000879
ENSSSCG00000000895
ENSSSCG00000000900
ENSSSCG00000000902	NR2C1
ENSSSCG00000000910	SOCS2
ENSSSCG00000000912	EEA1
ENSSSCG00000000925	C12orf29
ENSSSCG00000000927	TMTC3
ENSSSCG00000000941	METTL25
ENSSSCG00000000942
ENSSSCG00000000970	PPP6R2
ENSSSCG00000000972	TUBGCP6
ENSSSCG00000000980	ALG12
ENSSSCG00000000998	RPP40
ENSSSCG00000000999
ENSSSCG00000001005	PSMG4
ENSSSCG00000001010	WRNIP1
ENSSSCG00000001024
ENSSSCG00000001030
ENSSSCG00000001038
ENSSSCG00000001049	HIVEP1
ENSSSCG00000001056	RANBP9
ENSSSCG00000001057	MCUR1
ENSSSCG00000001062
ENSSSCG00000001094	C6orf62
ENSSSCG00000001095	GMNN
ENSSSCG00000001156	ZNF322
ENSSSCG00000001197	ZNF165
ENSSSCG00000001201	ZKSCAN8
ENSSSCG00000001204	ZKSCAN4
ENSSSCG00000001206	ZSCAN26
ENSSSCG00000001347	PPP1R10
ENSSSCG00000001373
ENSSSCG00000001376	DHX16
ENSSSCG00000001379
ENSSSCG00000001383	GTF2H4
ENSSSCG00000001412	C6orf47
ENSSSCG00000001431	FKBPL
ENSSSCG00000001477
ENSSSCG00000001497	ZNF451
ENSSSCG00000001501	VPS52
ENSSSCG00000001504	WDR46
ENSSSCG00000001505	PFDN6
ENSSSCG00000001508	ZBTB22
ENSSSCG00000001511	PHF1
ENSSSCG00000001515	ZBTB9
ENSSSCG00000001517
ENSSSCG00000001531	SNRPC
ENSSSCG00000001532	UHRF1BP1
ENSSSCG00000001533	TAF11
ENSSSCG00000001536	SCUBE3
ENSSSCG00000001537	ZNF76
ENSSSCG00000001539	PPARD
ENSSSCG00000001564
ENSSSCG00000001578	RNF8
ENSSSCG00000001611
ENSSSCG00000001626
ENSSSCG00000001638	MRPS10
ENSSSCG00000001646	GLTSCR1L
ENSSSCG00000001656
ENSSSCG00000001658
ENSSSCG00000001675
ENSSSCG00000001679
ENSSSCG00000001686	YIPF3
ENSSSCG00000001692
ENSSSCG00000001696	MRPL14
ENSSSCG00000001697	TMEM63B
ENSSSCG00000001701	HSP90AB1
ENSSSCG00000001706	AARS2
ENSSSCG00000001708	CDC5L
ENSSSCG00000001731	CENPQ
ENSSSCG00000001756
ENSSSCG00000001769	MORF4L1
ENSSSCG00000001773
ENSSSCG00000001774
ENSSSCG00000001820
ENSSSCG00000001821	UNC45A
ENSSSCG00000001824	ZXDC
ENSSSCG00000001859	GDPGP1
ENSSSCG00000001861	FBXO22
ENSSSCG00000001865	SCAPER
ENSSSCG00000001866	RCN2
ENSSSCG00000001868
ENSSSCG00000001871
ENSSSCG00000001876
ENSSSCG00000001877	SNUPN
ENSSSCG00000001880	SIN3A
ENSSSCG00000001884	COMMD4
ENSSSCG00000001898	ULK3
ENSSSCG00000001903	EDC3
ENSSSCG00000001904	CLK3
ENSSSCG00000001941
ENSSSCG00000001947	BRMS1L
ENSSSCG00000001955	SRP54
ENSSSCG00000001960	EAPP
ENSSSCG00000001966
ENSSSCG00000001968	NUBPL
ENSSSCG00000001970	HEATR5A
ENSSSCG00000001972	AP4S1
ENSSSCG00000001973	SCFD1
ENSSSCG00000001992	RABGGTA
ENSSSCG00000001997
ENSSSCG00000002016	THTPA
ENSSSCG00000002020
ENSSSCG00000002021	PPP1R3E
ENSSSCG00000002036
ENSSSCG00000002040	MRPL52
ENSSSCG00000002051	ABHD4
ENSSSCG00000002081
ENSSSCG00000002127	CHD8
ENSSSCG00000002137
ENSSSCG00000002138	OSGEP
ENSSSCG00000002143	PARP2
ENSSSCG00000002145	TTC5
ENSSSCG00000002245
ENSSSCG00000002247
ENSSSCG00000002285
ENSSSCG00000002290	PLEK2
ENSSSCG00000002295
ENSSSCG00000002307
ENSSSCG00000002328	MED6
ENSSSCG00000002330	PCNX
ENSSSCG00000002337	ZFYVE1
ENSSSCG00000002353	FAM161B
ENSSSCG00000002367	ISCA2
ENSSSCG00000002372
ENSSSCG00000002377	EIF2B2
ENSSSCG00000002378	MLH3
ENSSSCG00000002381	NEK9
ENSSSCG00000002390	ANGEL1
ENSSSCG00000002392	IRF2BPL
ENSSSCG00000002406
ENSSSCG00000002408	ADCK1
ENSSSCG00000002410
ENSSSCG00000002411	GTF2A1
ENSSSCG00000002427	EML5
ENSSSCG00000002431
ENSSSCG00000002433
ENSSSCG00000002434	NRDE2
ENSSSCG00000002445	TRIP11
ENSSSCG00000002448
ENSSSCG00000002455	GOLGA5
ENSSSCG00000002458
ENSSSCG00000002459	C14orf142
ENSSSCG00000002460
ENSSSCG00000002469	OTUB2
ENSSSCG00000002499
ENSSSCG00000002502	ATG2B
ENSSSCG00000002509	CCNK
ENSSSCG00000002517	WDR25
ENSSSCG00000002528
ENSSSCG00000002530	CINP
ENSSSCG00000002532	ZNF839
ENSSSCG00000002535	HSP90AA1
ENSSSCG00000002546	XRCC3
ENSSSCG00000002629
ENSSSCG00000002633	GAS8
ENSSSCG00000002640	DEF8
ENSSSCG00000002645	GALNS
ENSSSCG00000002652	KLHDC4
ENSSSCG00000002655
ENSSSCG00000002663	GINS2
ENSSSCG00000002667	ZDHHC7
ENSSSCG00000002670
ENSSSCG00000002672	TLDC1
ENSSSCG00000002680	TAF1C
ENSSSCG00000002703	TERF2IP
ENSSSCG00000002706	ADAT1
ENSSSCG00000002707	GABARAPL2
ENSSSCG00000002714
ENSSSCG00000002719	EXOSC6
ENSSSCG00000002723
ENSSSCG00000002724	PDPR
ENSSSCG00000002725	SF3B3
ENSSSCG00000002729
ENSSSCG00000002738	ZNF23
ENSSSCG00000002740	AP1G1
ENSSSCG00000002746
ENSSSCG00000002748
ENSSSCG00000002753	NOB1
ENSSSCG00000002758	PDF
ENSSSCG00000002759
ENSSSCG00000002760
ENSSSCG00000002762	TERF2
ENSSSCG00000002790	TMEM208
ENSSSCG00000002793
ENSSSCG00000002806	MMP15
ENSSSCG00000002820	RSPRY1
ENSSSCG00000002822	AMFR
ENSSSCG00000002843
ENSSSCG00000002846	DNAJA2
ENSSSCG00000002853	C19orf12
ENSSSCG00000002854	POP4
ENSSSCG00000002860	PDCD5
ENSSSCG00000002865	GPATCH1
ENSSSCG00000002867	CEBPG
ENSSSCG00000002876	UBA2
ENSSSCG00000002877
ENSSSCG00000002885	USF2
ENSSSCG00000002896
ENSSSCG00000002905	RBM42
ENSSSCG00000002906	ETV2
ENSSSCG00000002923	WDR62
ENSSSCG00000002926
ENSSSCG00000002930	ZNF260
ENSSSCG00000002931	ZNF565
ENSSSCG00000002936	ZNF829
ENSSSCG00000002937	ZNF850
ENSSSCG00000002952	YIF1B
ENSSSCG00000002956	PSMD8
ENSSSCG00000002959	FAM98C
ENSSSCG00000002972
ENSSSCG00000002995	EGLN2
ENSSSCG00000002998	SNRPA
ENSSSCG00000002999	C19orf54
ENSSSCG00000003000	ITPKC
ENSSSCG00000003016
ENSSSCG00000003030	CIC
ENSSSCG00000003046	RABAC1
ENSSSCG00000003055	XRCC1
ENSSSCG00000003058	ZNF576
ENSSSCG00000003070	ZNF234
ENSSSCG00000003076
ENSSSCG00000003077	ZNF112
ENSSSCG00000003085	CLPTM1
ENSSSCG00000003089	TOMM40
ENSSSCG00000003091	IRF2BP1
ENSSSCG00000003093	SYMPK
ENSSSCG00000003098	PPP5C
ENSSSCG00000003100	CCDC61
ENSSSCG00000003103	FKRP
ENSSSCG00000003107	ARHGAP35
ENSSSCG00000003110
ENSSSCG00000003111	SAE1
ENSSSCG00000003114	DHX34
ENSSSCG00000003120
ENSSSCG00000003121	KPTN
ENSSSCG00000003134	GRWD1
ENSSSCG00000003141	FUT1
ENSSSCG00000003146	NTN5
ENSSSCG00000003150	NUCB1
ENSSSCG00000003152	RUVBL2
ENSSSCG00000003169	PIH1D1
ENSSSCG00000003182	SCAF1
ENSSSCG00000003192	IL4I1
ENSSSCG00000003197	MED25
ENSSSCG00000003211	NR1H2
ENSSSCG00000003217	JOSD2
ENSSSCG00000003233	ZNF175
ENSSSCG00000003235	CTU1
ENSSSCG00000003262	TFPT
ENSSSCG00000003263	PRPF31
ENSSSCG00000003264	CNOT3
ENSSSCG00000003265	LENG1
ENSSSCG00000003288	HSPBP1
ENSSSCG00000003317	ZNF787
ENSSSCG00000003324	ZNF471
ENSSSCG00000003332	SDF4
ENSSSCG00000003339	CPSF3L
ENSSSCG00000003343
ENSSSCG00000003347	MRPL20
ENSSSCG00000003348	SSU72
ENSSSCG00000003354	CCNL2
ENSSSCG00000003359
ENSSSCG00000003360	WRAP73
ENSSSCG00000003363	C1orf174
ENSSSCG00000003369
ENSSSCG00000003378	THAP3
ENSSSCG00000003382	TAS1R1
ENSSSCG00000003383	ZBTB48
ENSSSCG00000003384	DNAJC11
ENSSSCG00000003393
ENSSSCG00000003404	DFFA
ENSSSCG00000003405	PEX14
ENSSSCG00000003412	EXOSC10
ENSSSCG00000003413	MTOR
ENSSSCG00000003420
ENSSSCG00000003428	MTHFR
ENSSSCG00000003432	KIAA2013
ENSSSCG00000003461
ENSSSCG00000003462	DDI2
ENSSSCG00000003478
ENSSSCG00000003490	MRTO4
ENSSSCG00000003493	CAPZB
ENSSSCG00000003522
ENSSSCG00000003531
ENSSSCG00000003553	MTFR1L
ENSSSCG00000003554	SEPN1
ENSSSCG00000003556
ENSSSCG00000003566	NUDC
ENSSSCG00000003570	WDTC1
ENSSSCG00000003580
ENSSSCG00000003583
ENSSSCG00000003588	SRSF4
ENSSSCG00000003591
ENSSSCG00000003596	SNRNP40
ENSSSCG00000003611	TMEM234
ENSSSCG00000003612
ENSSSCG00000003621	ZSCAN20
ENSSSCG00000003626
ENSSSCG00000003627	ZMYM4
ENSSSCG00000003630	AGO1
ENSSSCG00000003634	ADPRHL2
ENSSSCG00000003643	SF3A3
ENSSSCG00000003645
ENSSSCG00000003652	AKIRIN1
ENSSSCG00000003653
ENSSSCG00000003664
ENSSSCG00000003667	TRIT1
ENSSSCG00000003699	GREB1L
ENSSSCG00000003701	SNRPD1
ENSSSCG00000003713	IMPACT
ENSSSCG00000003727
ENSSSCG00000003730	RNF138
ENSSSCG00000003731	GAREM
ENSSSCG00000003742	INO80C
ENSSSCG00000003747
ENSSSCG00000003749
ENSSSCG00000003757	SSX2IP
ENSSSCG00000003772	ZZZ3
ENSSSCG00000003779	TYW3
ENSSSCG00000003791	SRSF11
ENSSSCG00000003792	LRRC40
ENSSSCG00000003815	ALG6
ENSSSCG00000003830	MYSM1
ENSSSCG00000003842	TTC22
ENSSSCG00000003843	PARS2
ENSSSCG00000003844	TTC4
ENSSSCG00000003849	MAGOH
ENSSSCG00000003850	C1orf123
ENSSSCG00000003858	PRPF38A
ENSSSCG00000003862
ENSSSCG00000003863	ZFYVE9
ENSSSCG00000003867	TXNDC12
ENSSSCG00000003868	KTI12
ENSSSCG00000003885
ENSSSCG00000003902	NSUN4
ENSSSCG00000003904	LRRC41
ENSSSCG00000003918	TOE1
ENSSSCG00000003922
ENSSSCG00000003935	ERI3
ENSSSCG00000003941
ENSSSCG00000003942
ENSSSCG00000003973	CTPS1
ENSSSCG00000003976	NFYC
ENSSSCG00000003982	ZFP69B
ENSSSCG00000003984	ZNF134
ENSSSCG00000003985
ENSSSCG00000003987	ZSCAN4
ENSSSCG00000003988	ZNF154
ENSSSCG00000003998	ZNF274
ENSSSCG00000004004	ZNF584
ENSSSCG00000004010	ERMARD
ENSSSCG00000004012	THBS2
ENSSSCG00000004032
ENSSSCG00000004042
ENSSSCG00000004043
ENSSSCG00000004047	MRPL18
ENSSSCG00000004063
ENSSSCG00000004064
ENSSSCG00000004071	CNKSR3
ENSSSCG00000004088	ARMT1
ENSSSCG00000004134	PEX3
ENSSSCG00000004135	ADAT2
ENSSSCG00000004140	VTA1
ENSSSCG00000004144	HECA
ENSSSCG00000004165	PDE7B
ENSSSCG00000004196
ENSSSCG00000004203	L3MBTL3
ENSSSCG00000004220	TRMT11
ENSSSCG00000004221	HINT3
ENSSSCG00000004224	HDDC2
ENSSSCG00000004238	HSF2
ENSSSCG00000004247	ASF1A
ENSSSCG00000004253
ENSSSCG00000004263
ENSSSCG00000004272	LMBRD1
ENSSSCG00000004276	SMAP1
ENSSSCG00000004293	SNX14
ENSSSCG00000004307	AKIRIN2
ENSSSCG00000004311
ENSSSCG00000004324	LYRM2
ENSSSCG00000004327
ENSSSCG00000004329
ENSSSCG00000004339
ENSSSCG00000004342	NDUFAF4
ENSSSCG00000004350
ENSSSCG00000004353
ENSSSCG00000004358
ENSSSCG00000004360
ENSSSCG00000004368
ENSSSCG00000004385	SNX3
ENSSSCG00000004390	SESN1
ENSSSCG00000004392	AMD1
ENSSSCG00000004394	RPF2
ENSSSCG00000004395	CDK19
ENSSSCG00000004403	CDC40
ENSSSCG00000004423	TUBE1
ENSSSCG00000004456	PGM3
ENSSSCG00000004498	HAUS1
ENSSSCG00000004500	C18orf25
ENSSSCG00000004508
ENSSSCG00000004517	CXXC1
ENSSSCG00000004524	SMAD4
ENSSSCG00000004538	WDR7
ENSSSCG00000004543	MTFMT
ENSSSCG00000004546
ENSSSCG00000004556
ENSSSCG00000004561
ENSSSCG00000004563	USP3
ENSSSCG00000004583	GTF2A2
ENSSSCG00000004589	RNF111
ENSSSCG00000004590
ENSSSCG00000004592
ENSSSCG00000004603	RFX7
ENSSSCG00000004610	CCPG1
ENSSSCG00000004624	MAPK6
ENSSSCG00000004625	LEO1
ENSSSCG00000004647	DTWD1
ENSSSCG00000004648
ENSSSCG00000004652	COPS2
ENSSSCG00000004684
ENSSSCG00000004691	EIF3J
ENSSSCG00000004693
ENSSSCG00000004697	HYPK
ENSSSCG00000004701	CATSPER2
ENSSSCG00000004709	ZSCAN29
ENSSSCG00000004710	ADAL
ENSSSCG00000004716
ENSSSCG00000004717	UBR1
ENSSSCG00000004724	HAUS2
ENSSSCG00000004730	TMEM87A
ENSSSCG00000004737
ENSSSCG00000004741
ENSSSCG00000004745	RPAP1
ENSSSCG00000004752
ENSSSCG00000004753	INO80
ENSSSCG00000004757	VPS18
ENSSSCG00000004762	DNAJC17
ENSSSCG00000004764
ENSSSCG00000004772	BAHD1
ENSSSCG00000004785
ENSSSCG00000004792	FAM98B
ENSSSCG00000004799	ZNF770
ENSSSCG00000004821	ASB7
ENSSSCG00000004832	UBE3A
ENSSSCG00000004845	FAN1
ENSSSCG00000004847	MPHOSPH10
ENSSSCG00000004852	NDNL2
ENSSSCG00000004861	TSHZ1
ENSSSCG00000004884	TMX3
ENSSSCG00000004895	BCL2
ENSSSCG00000004899	KIAA1468
ENSSSCG00000004901	PIGN
ENSSSCG00000004926	PDCD7
ENSSSCG00000004936	VWA9
ENSSSCG00000004946	ZWILCH
ENSSSCG00000004955
ENSSSCG00000004984
ENSSSCG00000004989
ENSSSCG00000004997	PRPF39
ENSSSCG00000005004	LRR1
ENSSSCG00000005005
ENSSSCG00000005007	DNAAF2
ENSSSCG00000005015	SOS2
ENSSSCG00000005016	L2HGDH
ENSSSCG00000005038	PSMC6
ENSSSCG00000005058	ATG14
ENSSSCG00000005062	TMEM260
ENSSSCG00000005064	NAA30
ENSSSCG00000005065	AP5M1
ENSSSCG00000005072	PSMA3
ENSSSCG00000005073	ARID4A
ENSSSCG00000005097	SNAPC1
ENSSSCG00000005102	AEN
ENSSSCG00000005104	MRPS11
ENSSSCG00000005105	MRPL46
ENSSSCG00000005113
ENSSSCG00000005127	CAAP1
ENSSSCG00000005171
ENSSSCG00000005174	RRAGA
ENSSSCG00000005196
ENSSSCG00000005219	CDC37L1
ENSSSCG00000005220	PLPP6
ENSSSCG00000005227
ENSSSCG00000005234	KANK1
ENSSSCG00000005235
ENSSSCG00000005245	FAM122A
ENSSSCG00000005252	PTAR1
ENSSSCG00000005255
ENSSSCG00000005271	CARNMT1
ENSSSCG00000005274
ENSSSCG00000005276	RFK
ENSSSCG00000005282	VPS13A
ENSSSCG00000005302	STOML2
ENSSSCG00000005310	TESK1
ENSSSCG00000005315	CA9
ENSSSCG00000005320	RGP1
ENSSSCG00000005322	NPR2
ENSSSCG00000005354	TRMT10B
ENSSSCG00000005355	EXOSC3
ENSSSCG00000005364	TDRD7
ENSSSCG00000005366
ENSSSCG00000005370	TRMO
ENSSSCG00000005373
ENSSSCG00000005383	ALG2
ENSSSCG00000005386	STX17
ENSSSCG00000005387	ERP44
ENSSSCG00000005388	INVS
ENSSSCG00000005399
ENSSSCG00000005427	FKTN
ENSSSCG00000005440
ENSSSCG00000005441	IKBKAP
ENSSSCG00000005460
ENSSSCG00000005507
ENSSSCG00000005508
ENSSSCG00000005532	MRRF
ENSSSCG00000005575
ENSSSCG00000005576	ZBTB6
ENSSSCG00000005577
ENSSSCG00000005582	STRBP
ENSSSCG00000005585
ENSSSCG00000005590
ENSSSCG00000005596	ARPC5L
ENSSSCG00000005597
ENSSSCG00000005615	PTRH1
ENSSSCG00000005621
ENSSSCG00000005626	FPGS
ENSSSCG00000005644	SWI5
ENSSSCG00000005645
ENSSSCG00000005646
ENSSSCG00000005649	URM1
ENSSSCG00000005650	CERCAM
ENSSSCG00000005652	GLE1
ENSSSCG00000005659	ZER1
ENSSSCG00000005662	C9orf114
ENSSSCG00000005666	DOLK
ENSSSCG00000005667	NUP188
ENSSSCG00000005679	ASB6
ENSSSCG00000005683	TOR1B
ENSSSCG00000005704	EXOSC2
ENSSSCG00000005706	ABL1
ENSSSCG00000005711	NUP214
ENSSSCG00000005720	MED27
ENSSSCG00000005725	TTF1
ENSSSCG00000005729	DDX31
ENSSSCG00000005731	GTF3C4
ENSSSCG00000005733
ENSSSCG00000005739	GTF3C5
ENSSSCG00000005749	BRD3
ENSSSCG00000005763
ENSSSCG00000005773	RBFA
ENSSSCG00000005774	ADNP2
ENSSSCG00000005779
ENSSSCG00000005786	SNRPA1
ENSSSCG00000005787
ENSSSCG00000005826	PHPT1
ENSSSCG00000005833	EDF1
ENSSSCG00000005837	FAM69B
ENSSSCG00000005841
ENSSSCG00000005842	TMEM141
ENSSSCG00000005846
ENSSSCG00000005855	EXD3
ENSSSCG00000005859	NDOR1
ENSSSCG00000005860
ENSSSCG00000005890
ENSSSCG00000005895	C8orf82
ENSSSCG00000005901	PPP1R16A
ENSSSCG00000005908
ENSSSCG00000005917	HSF1
ENSSSCG00000005918	DGAT1
ENSSSCG00000005920	BOP1
ENSSSCG00000005925	EXOSC4
ENSSSCG00000005927
ENSSSCG00000005968
ENSSSCG00000005969
ENSSSCG00000005973
ENSSSCG00000005987
ENSSSCG00000005996
ENSSSCG00000006017
ENSSSCG00000006024	EBAG9
ENSSSCG00000006029
ENSSSCG00000006037
ENSSSCG00000006039	LRP12
ENSSSCG00000006048	DCAF13
ENSSSCG00000006049	SLC25A32
ENSSSCG00000006065	ANKRD46
ENSSSCG00000006066	RNF19A
ENSSSCG00000006067
ENSSSCG00000006070	COX6C
ENSSSCG00000006080	ERICH5
ENSSSCG00000006084	MTDH
ENSSSCG00000006093	NDUFAF6
ENSSSCG00000006098	DPY19L4
ENSSSCG00000006110	RBM12B
ENSSSCG00000006120	OTUD6B
ENSSSCG00000006144	C8orf59
ENSSSCG00000006145	E2F5
ENSSSCG00000006151	SNX16
ENSSSCG00000006155	ZBTB10
ENSSSCG00000006157
ENSSSCG00000006177
ENSSSCG00000006184	TERF1
ENSSSCG00000006194
ENSSSCG00000006203	COPS5
ENSSSCG00000006209
ENSSSCG00000006214	RRS1
ENSSSCG00000006220
ENSSSCG00000006239	UBXN2B
ENSSSCG00000006242
ENSSSCG00000006251
ENSSSCG00000006280	GORAB
ENSSSCG00000006285	METTL18
ENSSSCG00000006294	NME7
ENSSSCG00000006301	TIPRL
ENSSSCG00000006302	GPR161
ENSSSCG00000006310	POU2F1
ENSSSCG00000006318	TADA1
ENSSSCG00000006340	UAP1
ENSSSCG00000006342	UHMK1
ENSSSCG00000006347
ENSSSCG00000006360	B4GALT3
ENSSSCG00000006361	PPOX
ENSSSCG00000006366	PFDN2
ENSSSCG00000006371	USF1
ENSSSCG00000006386	COPA
ENSSSCG00000006467	PRCC
ENSSSCG00000006468	HDGF
ENSSSCG00000006469	MRPL24
ENSSSCG00000006470	RRNAD1
ENSSSCG00000006471	ISG20L2
ENSSSCG00000006480
ENSSSCG00000006481	GPATCH4
ENSSSCG00000006487
ENSSSCG00000006490	SMG5
ENSSSCG00000006493
ENSSSCG00000006494	SLC25A44
ENSSSCG00000006499
ENSSSCG00000006500	UBQLN4
ENSSSCG00000006504	KIAA0907
ENSSSCG00000006507
ENSSSCG00000006508
ENSSSCG00000006510
ENSSSCG00000006519	CLK2
ENSSSCG00000006520
ENSSSCG00000006522	GBA
ENSSSCG00000006523
ENSSSCG00000006536	PBXIP1
ENSSSCG00000006540
ENSSSCG00000006544	UBE2Q1
ENSSSCG00000006552
ENSSSCG00000006562	GATAD2B
ENSSSCG00000006571	INTS3
ENSSSCG00000006619	SNX27
ENSSSCG00000006623
ENSSSCG00000006626	PI4KB
ENSSSCG00000006627	ZNF687
ENSSSCG00000006628	PSMD4
ENSSSCG00000006630	VPS72
ENSSSCG00000006632	SCNM1
ENSSSCG00000006661
ENSSSCG00000006663	OTUD7B
ENSSSCG00000006665	SF3B4
ENSSSCG00000006667
ENSSSCG00000006689	PIAS3
ENSSSCG00000006691	POLR3C
ENSSSCG00000006697	ACP6
ENSSSCG00000006718	ZNF697
ENSSSCG00000006721
ENSSSCG00000006727	WDR3
ENSSSCG00000006730	MAN1A2
ENSSSCG00000006751	SIKE1
ENSSSCG00000006756
ENSSSCG00000006762	AP4B1
ENSSSCG00000006766	PHTF1
ENSSSCG00000006768
ENSSSCG00000006779	ST7L
ENSSSCG00000006783	DDX20
ENSSSCG00000006799	LRIF1
ENSSSCG00000006826	AMIGO1
ENSSSCG00000006828	ATXN7L2
ENSSSCG00000006830
ENSSSCG00000006835	SARS
ENSSSCG00000006839
ENSSSCG00000006841
ENSSSCG00000006843	STXBP3
ENSSSCG00000006845	PRPF38B
ENSSSCG00000006859	DPH5
ENSSSCG00000006865	RTCA
ENSSSCG00000006866	DBT
ENSSSCG00000006869
ENSSSCG00000006870
ENSSSCG00000006873
ENSSSCG00000006883	RWDD3
ENSSSCG00000006892
ENSSSCG00000006896
ENSSSCG00000006903	RPAP2
ENSSSCG00000006913
ENSSSCG00000006926	GTF2B
ENSSSCG00000006927	PKN2
ENSSSCG00000006939
ENSSSCG00000006956
ENSSSCG00000006959	ZNF696
ENSSSCG00000006988	PDGFRL
ENSSSCG00000006993
ENSSSCG00000006994
ENSSSCG00000006996	FRG1
ENSSSCG00000007004	INTS10
ENSSSCG00000007019
ENSSSCG00000007031	POLB
ENSSSCG00000007046	TRMT6
ENSSSCG00000007077	ESF1
ENSSSCG00000007089	MGME1
ENSSSCG00000007093	ZNF133
ENSSSCG00000007095	POLR3F
ENSSSCG00000007098	DTD1
ENSSSCG00000007108	KIZ
ENSSSCG00000007117	GZF1
ENSSSCG00000007119	NXT1
ENSSSCG00000007142	PANK2
ENSSSCG00000007160
ENSSSCG00000007168	PCED1A
ENSSSCG00000007170	CPXM1
ENSSSCG00000007178
ENSSSCG00000007187	NSFL1C
ENSSSCG00000007188
ENSSSCG00000007203
ENSSSCG00000007206	RBCK1
ENSSSCG00000007237
ENSSSCG00000007244
ENSSSCG00000007246	TM9SF4
ENSSSCG00000007248	ASXL1
ENSSSCG00000007251	COMMD7
ENSSSCG00000007270
ENSSSCG00000007279	DYNLRB1
ENSSSCG00000007282
ENSSSCG00000007284	NCOA6
ENSSSCG00000007289	TRPC4AP
ENSSSCG00000007301
ENSSSCG00000007308
ENSSSCG00000007311	PHF20
ENSSSCG00000007312	SCAND1
ENSSSCG00000007323	DSN1
ENSSSCG00000007330
ENSSSCG00000007337
ENSSSCG00000007340	TTI1
ENSSSCG00000007342	RPRD1B
ENSSSCG00000007345
ENSSSCG00000007349	ACTR5
ENSSSCG00000007352	DHX35
ENSSSCG00000007360
ENSSSCG00000007395
ENSSSCG00000007422	DNTTIP1
ENSSSCG00000007425	SNX21
ENSSSCG00000007426	ACOT8
ENSSSCG00000007427	ZSWIM3
ENSSSCG00000007428	ZSWIM1
ENSSSCG00000007432	ZNF335
ENSSSCG00000007433	PCIF1
ENSSSCG00000007438	NCOA5
ENSSSCG00000007451	SLC2A10
ENSSSCG00000007452	TP53RK
ENSSSCG00000007459	CSE1L
ENSSSCG00000007460	ARFGEF2
ENSSSCG00000007465	B4GALT5
ENSSSCG00000007466	SLC9A8
ENSSSCG00000007475
ENSSSCG00000007487
ENSSSCG00000007496	RTFDC1
ENSSSCG00000007513
ENSSSCG00000007540	CABLES2
ENSSSCG00000007550	COX19
ENSSSCG00000007558	INTS1
ENSSSCG00000007576	FOXK1
ENSSSCG00000007580	WIPI2
ENSSSCG00000007594	USP42
ENSSSCG00000007615
ENSSSCG00000007622
ENSSSCG00000007637	TRIM4
ENSSSCG00000007643	ZKSCAN1
ENSSSCG00000007646	LAMTOR4
ENSSSCG00000007664	AGFG2
ENSSSCG00000007669
ENSSSCG00000007672	POP7
ENSSSCG00000007684	PRKRIP1
ENSSSCG00000007686
ENSSSCG00000007704	NSUN5
ENSSSCG00000007705
ENSSSCG00000007708	BCL7B
ENSSSCG00000007709	TBL2
ENSSSCG00000007732
ENSSSCG00000007733
ENSSSCG00000007735	RABGEF1
ENSSSCG00000007736	TMEM248
ENSSSCG00000007746
ENSSSCG00000007767	ZNF668
ENSSSCG00000007780	ZNF629
ENSSSCG00000007782	SETD1A
ENSSSCG00000007785	ZNF689
ENSSSCG00000007786	RNF40
ENSSSCG00000007789
ENSSSCG00000007801	ZNF48
ENSSSCG00000007808	NFATC2IP
ENSSSCG00000007815	GTF3C1
ENSSSCG00000007826
ENSSSCG00000007840	POLR3E
ENSSSCG00000007853	LYRM1
ENSSSCG00000007854	DCUN1D3
ENSSSCG00000007878	PARN
ENSSSCG00000007879
ENSSSCG00000007881	ERCC4
ENSSSCG00000007914
ENSSSCG00000007931	GLYR1
ENSSSCG00000007935	C16orf71
ENSSSCG00000007943	NMRAL1
ENSSSCG00000007952
ENSSSCG00000007955	CLUAP1
ENSSSCG00000007958	ZNF174
ENSSSCG00000007962
ENSSSCG00000007963	ZNF263
ENSSSCG00000007965	ZNF200
ENSSSCG00000007967	ZNF213
ENSSSCG00000007970	POLR3K
ENSSSCG00000007981	NPRL3
ENSSSCG00000007984	MRPL28
ENSSSCG00000007986
ENSSSCG00000007992	PIGQ
ENSSSCG00000007993	CAPN15
ENSSSCG00000008004	FAM173A
ENSSSCG00000008016
ENSSSCG00000008020	IFT140
ENSSSCG00000008022	TELO2
ENSSSCG00000008026	CRAMP1
ENSSSCG00000008030	TSR3
ENSSSCG00000008031	GNPTG
ENSSSCG00000008035	GFER
ENSSSCG00000008040	TSC2
ENSSSCG00000008043
ENSSSCG00000008047	E4F1
ENSSSCG00000008060	PDPK1
ENSSSCG00000008061	TCEB2
ENSSSCG00000008068
ENSSSCG00000008069
ENSSSCG00000008076
ENSSSCG00000008079	FAM120A
ENSSSCG00000008080	PHF2
ENSSSCG00000008096	ZC3H6
ENSSSCG00000008099	ZC3H8
ENSSSCG00000008107
ENSSSCG00000008113	MRPS5
ENSSSCG00000008114
ENSSSCG00000008129
ENSSSCG00000008133
ENSSSCG00000008143
ENSSSCG00000008172	PDCL3
ENSSSCG00000008180	EIF5B
ENSSSCG00000008181	TXNDC9
ENSSSCG00000008183
ENSSSCG00000008185	MITD1
ENSSSCG00000008194	ACTR1B
ENSSSCG00000008202	CNNM4
ENSSSCG00000008221	KDM3A
ENSSSCG00000008222
ENSSSCG00000008232
ENSSSCG00000008235
ENSSSCG00000008267
ENSSSCG00000008268	AUP1
ENSSSCG00000008270
ENSSSCG00000008300	STAMBP
ENSSSCG00000008305	SMYD5
ENSSSCG00000008332	C2orf42
ENSSSCG00000008334	MXD1
ENSSSCG00000008339	GFPT1
ENSSSCG00000008346	APLF
ENSSSCG00000008347	FBXO48
ENSSSCG00000008352	PNO1
ENSSSCG00000008372
ENSSSCG00000008376	COMMD1
ENSSSCG00000008377	CCT4
ENSSSCG00000008382
ENSSSCG00000008387	PEX13
ENSSSCG00000008398
ENSSSCG00000008399
ENSSSCG00000008414	ERLEC1
ENSSSCG00000008415
ENSSSCG00000008436
ENSSSCG00000008440	PIGF
ENSSSCG00000008459
ENSSSCG00000008464
ENSSSCG00000008470	THUMPD2
ENSSSCG00000008475	MAP4K3
ENSSSCG00000008476
ENSSSCG00000008478
ENSSSCG00000008479
ENSSSCG00000008482	GEMIN6
ENSSSCG00000008487	ATL2
ENSSSCG00000008493	CEBPZ
ENSSSCG00000008497	GPATCH11
ENSSSCG00000008508	FAM98A
ENSSSCG00000008514
ENSSSCG00000008515	MEMO1
ENSSSCG00000008516	DPY30
ENSSSCG00000008517
ENSSSCG00000008536
ENSSSCG00000008537	TRMT61B
ENSSSCG00000008538
ENSSSCG00000008540
ENSSSCG00000008542
ENSSSCG00000008546	GPN1
ENSSSCG00000008548	SUPT7L
ENSSSCG00000008549	SLC4A1AP
ENSSSCG00000008553	PREB
ENSSSCG00000008554	ABHD1
ENSSSCG00000008559	TMEM214
ENSSSCG00000008573
ENSSSCG00000008579	CENPO
ENSSSCG00000008580	PTRHD1
ENSSSCG00000008581
ENSSSCG00000008587	SF3B6
ENSSSCG00000008600	PUM2
ENSSSCG00000008602	LAPTM4A
ENSSSCG00000008605	TTC32
ENSSSCG00000008608	RDH14
ENSSSCG00000008621
ENSSSCG00000008635	NOL10
ENSSSCG00000008636
ENSSSCG00000008637	TAF1B
ENSSSCG00000008640	IAH1
ENSSSCG00000008668	RBAK
ENSSSCG00000008675	LETM1
ENSSSCG00000008678	TMEM129
ENSSSCG00000008681	NELFA
ENSSSCG00000008685
ENSSSCG00000008691	TNIP2
ENSSSCG00000008693	NOP14
ENSSSCG00000008697	HTT
ENSSSCG00000008713	KIAA0232
ENSSSCG00000008724	ACOX3
ENSSSCG00000008728	ZBTB49
ENSSSCG00000008732	TMEM128
ENSSSCG00000008735	BOD1L1
ENSSSCG00000008748	LCORL
ENSSSCG00000008750	PACRGL
ENSSSCG00000008756
ENSSSCG00000008772	RELL1
ENSSSCG00000008788
ENSSSCG00000008790
ENSSSCG00000008808	GNPDA2
ENSSSCG00000008821	SLAIN2
ENSSSCG00000008836
ENSSSCG00000008860	YBX1
ENSSSCG00000008866
ENSSSCG00000008878
ENSSSCG00000008881	RAPGEF2
ENSSSCG00000008890	TMA16
ENSSSCG00000008892
ENSSSCG00000008900	SRP72
ENSSSCG00000008909	CLOCK
ENSSSCG00000008911
ENSSSCG00000008920
ENSSSCG00000008924	UBA6
ENSSSCG00000008947	COX18
ENSSSCG00000008974	SDAD1
ENSSSCG00000008980	SCARB2
ENSSSCG00000008990	MRPL1
ENSSSCG00000009015
ENSSSCG00000009029
ENSSSCG00000009030	PRMT9
ENSSSCG00000009035
ENSSSCG00000009043	ABCE1
ENSSSCG00000009044	ANAPC10
ENSSSCG00000009047	SMARCA5
ENSSSCG00000009061	NAA15
ENSSSCG00000009069	C4orf33
ENSSSCG00000009071	JADE1
ENSSSCG00000009074	ABHD18
ENSSSCG00000009075	MFSD8
ENSSSCG00000009084	SPATA5
ENSSSCG00000009090	KIAA1109
ENSSSCG00000009096	EXOSC9
ENSSSCG00000009113	METTL14
ENSSSCG00000009119
ENSSSCG00000009128	AP1AR
ENSSSCG00000009139	PLA2G12A
ENSSSCG00000009142	SEC24B
ENSSSCG00000009164	CISD2
ENSSSCG00000009176	LAMTOR3
ENSSSCG00000009186	METAP1
ENSSSCG00000009211
ENSSSCG00000009226
ENSSSCG00000009234	FAM175A
ENSSSCG00000009236	HELQ
ENSSSCG00000009241	COPS4
ENSSSCG00000009242	LIN54
ENSSSCG00000009243	THAP9
ENSSSCG00000009259	PAQR3
ENSSSCG00000009276	XPO4
ENSSSCG00000009302	USP12
ENSSSCG00000009305	GTF3A
ENSSSCG00000009309
ENSSSCG00000009320	FLT1
ENSSSCG00000009327	HMGB1
ENSSSCG00000009345
ENSSSCG00000009353
ENSSSCG00000009356	RFXAP
ENSSSCG00000009359	SUPT20H
ENSSSCG00000009370	FOXO1
ENSSSCG00000009372	MRPS31
ENSSSCG00000009381	ALG11
ENSSSCG00000009390
ENSSSCG00000009400	RCBTB2
ENSSSCG00000009401	RB1
ENSSSCG00000009407	ESD
ENSSSCG00000009414	ZC3H13
ENSSSCG00000009419	GPALPP1
ENSSSCG00000009420	NUFIP1
ENSSSCG00000009425
ENSSSCG00000009427	DNAJC15
ENSSSCG00000009435	NAA16
ENSSSCG00000009436
ENSSSCG00000009437
ENSSSCG00000009441	SUGT1
ENSSSCG00000009449
ENSSSCG00000009460	DIS3
ENSSSCG00000009466
ENSSSCG00000009492	GPR180
ENSSSCG00000009508	CISD1
ENSSSCG00000009509
ENSSSCG00000009513
ENSSSCG00000009531
ENSSSCG00000009532	KDELC1
ENSSSCG00000009533
ENSSSCG00000009534	BIVM
ENSSSCG00000009541	ABHD13
ENSSSCG00000009551
ENSSSCG00000009553	TUBGCP3
ENSSSCG00000009563	TMCO3
ENSSSCG00000009568	ZMYM5
ENSSSCG00000009569	PSPC1
ENSSSCG00000009574
ENSSSCG00000009620	BMP1
ENSSSCG00000009640	ENTPD4
ENSSSCG00000009657	PPP2R2A
ENSSSCG00000009663	TRIM35
ENSSSCG00000009692	PINX1
ENSSSCG00000009713	CLCN3
ENSSSCG00000009732	CHFR
ENSSSCG00000009733
ENSSSCG00000009739	NOC4L
ENSSSCG00000009743
ENSSSCG00000009744	SFSWAP
ENSSSCG00000009746	RAN
ENSSSCG00000009758	DHX37
ENSSSCG00000009763	ZNF664
ENSSSCG00000009769	GTF2H3
ENSSSCG00000009771	DDX55
ENSSSCG00000009772	TMED2
ENSSSCG00000009774	C12orf65
ENSSSCG00000009777	SETD8
ENSSSCG00000009781	PITPNM2
ENSSSCG00000009782	ARL6IP4
ENSSSCG00000009783	OGFOD2
ENSSSCG00000009801	BCL7A
ENSSSCG00000009808	TMEM120B
ENSSSCG00000009811
ENSSSCG00000009814	ANAPC5
ENSSSCG00000009820
ENSSSCG00000009823	VPS29
ENSSSCG00000009826	TCTN1
ENSSSCG00000009849
ENSSSCG00000009851	PEBP1
ENSSSCG00000009858	FBXO21
ENSSSCG00000009866
ENSSSCG00000009890
ENSSSCG00000009901	SIRT4
ENSSSCG00000009917	SPPL3
ENSSSCG00000009930	GLTP
ENSSSCG00000009933	UBE3B
ENSSSCG00000009940	USP30
ENSSSCG00000009946
ENSSSCG00000009953	KIAA1671
ENSSSCG00000009971	ZNRF3
ENSSSCG00000010000
ENSSSCG00000010002
ENSSSCG00000010010
ENSSSCG00000010016	MORC2
ENSSSCG00000010027	PATZ1
ENSSSCG00000010029	DRG1
ENSSSCG00000010030	EIF4ENIF1
ENSSSCG00000010031	SFI1
ENSSSCG00000010032
ENSSSCG00000010033	PRR14L
ENSSSCG00000010055	GGT5
ENSSSCG00000010062
ENSSSCG00000010083	PPIL2
ENSSSCG00000010094	SNAP29
ENSSSCG00000010095	CRKL
ENSSSCG00000010098	THAP7
ENSSSCG00000010103
ENSSSCG00000010108
ENSSSCG00000010110	ZNF74
ENSSSCG00000010111	DGCR2
ENSSSCG00000010114	DGCR14
ENSSSCG00000010130	GNB1L
ENSSSCG00000010131
ENSSSCG00000010134	TANGO2
ENSSSCG00000010136	TRMT2A
ENSSSCG00000010137	RANBP1
ENSSSCG00000010154	TBCE
ENSSSCG00000010156	ARID4B
ENSSSCG00000010157	RBM34
ENSSSCG00000010161	COA6
ENSSSCG00000010167	MAP10
ENSSSCG00000010169	SIPA1L2
ENSSSCG00000010175
ENSSSCG00000010176	C1orf131
ENSSSCG00000010183	COG2
ENSSSCG00000010185	GALNT2
ENSSSCG00000010186	URB2
ENSSSCG00000010188	ABCB10
ENSSSCG00000010196
ENSSSCG00000010211	CCDC6
ENSSSCG00000010219	ARID5B
ENSSSCG00000010223	ADO
ENSSSCG00000010238
ENSSSCG00000010243	CCAR1
ENSSSCG00000010246	DDX50
ENSSSCG00000010250	VPS26A
ENSSSCG00000010251	SUPV3L1
ENSSSCG00000010258	AIFM2
ENSSSCG00000010260	SAR1A
ENSSSCG00000010289	MICU1
ENSSSCG00000010294
ENSSSCG00000010296
ENSSSCG00000010297
ENSSSCG00000010310	NDST2
ENSSSCG00000010314	AP3M1
ENSSSCG00000010316	KAT6B
ENSSSCG00000010319	SAMD8
ENSSSCG00000010327	POLR3A
ENSSSCG00000010351	CCSER2
ENSSSCG00000010360	BMPR1A
ENSSSCG00000010416	ZNF32
ENSSSCG00000010433	SGMS1
ENSSSCG00000010438	ATAD1
ENSSSCG00000010441
ENSSSCG00000010465	TNKS2
ENSSSCG00000010468	CPEB3
ENSSSCG00000010469	2016-03-05
ENSSSCG00000010470	IDE
ENSSSCG00000010473
ENSSSCG00000010502	CCNJ
ENSSSCG00000010508	TM9SF3
ENSSSCG00000010511	LCOR
ENSSSCG00000010514	RRP12
ENSSSCG00000010518	EXOSC1
ENSSSCG00000010519
ENSSSCG00000010520	MMS19
ENSSSCG00000010528	ZFYVE27
ENSSSCG00000010531	R3HCC1L
ENSSSCG00000010539	SLC25A28
ENSSSCG00000010550	CWF19L1
ENSSSCG00000010551	BLOC1S2
ENSSSCG00000010560	MRPL43
ENSSSCG00000010564	POLL
ENSSSCG00000010566	FBXW4
ENSSSCG00000010569	MGEA5
ENSSSCG00000010571	C10orf76
ENSSSCG00000010574
ENSSSCG00000010575	PPRC1
ENSSSCG00000010576	NOLC1
ENSSSCG00000010587	TRIM8
ENSSSCG00000010605	OBFC1
ENSSSCG00000010620	XPNPEP1
ENSSSCG00000010627	PDCD4
ENSSSCG00000010628	SHOC2
ENSSSCG00000010634
ENSSSCG00000010648	CCDC186
ENSSSCG00000010669	PDZD8
ENSSSCG00000010676	CACUL1
ENSSSCG00000010680	FAM45A
ENSSSCG00000010699	ATE1
ENSSSCG00000010719
ENSSSCG00000010721	PSTK
ENSSSCG00000010726	BUB3
ENSSSCG00000010737	FAM175B
ENSSSCG00000010741	EDRF1
ENSSSCG00000010743	BCCIP
ENSSSCG00000010748
ENSSSCG00000010759	GLRX3
ENSSSCG00000010774	ZNF511
ENSSSCG00000010793	DCTN5
ENSSSCG00000010797	EARS2
ENSSSCG00000010799	COG7
ENSSSCG00000010802
ENSSSCG00000010805
ENSSSCG00000010821	EPRS
ENSSSCG00000010822	BPNT1
ENSSSCG00000010823
ENSSSCG00000010824	RAB3GAP2
ENSSSCG00000010833	TAF1A
ENSSSCG00000010836	BROX
ENSSSCG00000010844	CHML
ENSSSCG00000010862	CDC42BPA
ENSSSCG00000010863	AHCTF1
ENSSSCG00000010866
ENSSSCG00000010871
ENSSSCG00000010874
ENSSSCG00000010876	DESI2
ENSSSCG00000010880
ENSSSCG00000010881
ENSSSCG00000010884
ENSSSCG00000010897	ZBTB41
ENSSSCG00000010900	DENND1B
ENSSSCG00000010930	ADIPOR1
ENSSSCG00000010931	KLHL12
ENSSSCG00000010935
ENSSSCG00000010956	NAA35
ENSSSCG00000010973	RPP25L
ENSSSCG00000010981	NUDT2
ENSSSCG00000010993
ENSSSCG00000010996	BAG1
ENSSSCG00000010999
ENSSSCG00000011001
ENSSSCG00000011018
ENSSSCG00000011023	ZNF438
ENSSSCG00000011036
ENSSSCG00000011052
ENSSSCG00000011064
ENSSSCG00000011068
ENSSSCG00000011081
ENSSSCG00000011085	MLLT10
ENSSSCG00000011105
ENSSSCG00000011107	CCNY
ENSSSCG00000011127	TAF3
ENSSSCG00000011162	LARP4B
ENSSSCG00000011167
ENSSSCG00000011169	AAED1
ENSSSCG00000011183	ATP2C1
ENSSSCG00000011194	ANKRD28
ENSSSCG00000011233	DYNC1LI1
ENSSSCG00000011252
ENSSSCG00000011253
ENSSSCG00000011258	EXOG
ENSSSCG00000011271
ENSSSCG00000011282	SEC22C
ENSSSCG00000011284	NKTR
ENSSSCG00000011292	ZNF662
ENSSSCG00000011294	FAM198A
ENSSSCG00000011302	TMEM42
ENSSSCG00000011304	ZNF197
ENSSSCG00000011306	ZNF502
ENSSSCG00000011307	ZNF501
ENSSSCG00000011308
ENSSSCG00000011347	NME6
ENSSSCG00000011352
ENSSSCG00000011358	TREX1
ENSSSCG00000011359
ENSSSCG00000011373	QRICH1
ENSSSCG00000011382	USP4
ENSSSCG00000011394	RBM6
ENSSSCG00000011406	TUSC2
ENSSSCG00000011411	TMEM115
ENSSSCG00000011415	MAPKAPK3
ENSSSCG00000011420	RBM15B
ENSSSCG00000011433	WDR82
ENSSSCG00000011446	NEK4
ENSSSCG00000011447
ENSSSCG00000011448	GLT8D1
ENSSSCG00000011449	GNL3
ENSSSCG00000011454	SFMBT1
ENSSSCG00000011458	ACTR8
ENSSSCG00000011459
ENSSSCG00000011465	PDE12
ENSSSCG00000011466
ENSSSCG00000011468	SLMAP
ENSSSCG00000011473	RPP14
ENSSSCG00000011474	PXK
ENSSSCG00000011485	PTPRG
ENSSSCG00000011491	THOC7
ENSSSCG00000011506	UBA3
ENSSSCG00000011510	TMF1
ENSSSCG00000011518	SHQ1
ENSSSCG00000011529	TRNT1
ENSSSCG00000011531	SETMAR
ENSSSCG00000011534
ENSSSCG00000011535	ARL8B
ENSSSCG00000011540
ENSSSCG00000011548	BRPF1
ENSSSCG00000011549	OGG1
ENSSSCG00000011551	TADA3
ENSSSCG00000011555	RPUSD3
ENSSSCG00000011558	JAGN1
ENSSSCG00000011562	EMC3
ENSSSCG00000011567	VHL
ENSSSCG00000011569
ENSSSCG00000011572	SEC13
ENSSSCG00000011575	ATG7
ENSSSCG00000011593
ENSSSCG00000011594	NR2C2
ENSSSCG00000011613	H1FX
ENSSSCG00000011615	RAB7A
ENSSSCG00000011616	COPG1
ENSSSCG00000011620
ENSSSCG00000011623	TPRA1
ENSSSCG00000011632
ENSSSCG00000011637
ENSSSCG00000011642	RYK
ENSSSCG00000011645	CEP63
ENSSSCG00000011658
ENSSSCG00000011662	COPB2
ENSSSCG00000011670	PXYLP1
ENSSSCG00000011677	GK5
ENSSSCG00000011684	U2SURP
ENSSSCG00000011708	TSC22D2
ENSSSCG00000011710	EIF2A
ENSSSCG00000011725
ENSSSCG00000011739	PDCD10
ENSSSCG00000011746	SKIL
ENSSSCG00000011762	ACTL6A
ENSSSCG00000011763	MRPL47
ENSSSCG00000011767	TTC14
ENSSSCG00000011772
ENSSSCG00000011779	PARL
ENSSSCG00000011783	EIF2B5
ENSSSCG00000011788
ENSSSCG00000011794	SENP2
ENSSSCG00000011797	TBCCD1
ENSSSCG00000011798	DNAJB11
ENSSSCG00000011827	LSG1
ENSSSCG00000011841	SENP5
ENSSSCG00000011845	PCYT1A
ENSSSCG00000011853	RUBCN
ENSSSCG00000011873	HSPBAP1
ENSSSCG00000011881	IQCB1
ENSSSCG00000011897
ENSSSCG00000011913
ENSSSCG00000011924	GTPBP8
ENSSSCG00000011929	SLC35A5
ENSSSCG00000011930	ATG3
ENSSSCG00000011943
ENSSSCG00000011953	ZBTB11
ENSSSCG00000011955	PCNP
ENSSSCG00000011956	TRMT10C
ENSSSCG00000011961	TFG
ENSSSCG00000011977	DCBLD2
ENSSSCG00000011997	CHMP2B
ENSSSCG00000012036	C21orf59
ENSSSCG00000012059	HLCS
ENSSSCG00000012061
ENSSSCG00000012063	DSCR3
ENSSSCG00000012084	PRDM15
ENSSSCG00000012088
ENSSSCG00000012179
ENSSSCG00000012252	DDX3X
ENSSSCG00000012264	ZNF674
ENSSSCG00000012265	CHST7
ENSSSCG00000012314
ENSSSCG00000012326	RIBC1
ENSSSCG00000012391	MED30
ENSSSCG00000012410
ENSSSCG00000012419
ENSSSCG00000012433
ENSSSCG00000012489	TRMT2B
ENSSSCG00000012556	RBM41
ENSSSCG00000012560	PRPS1
ENSSSCG00000012564	MID2
ENSSSCG00000012578
ENSSSCG00000012603
ENSSSCG00000012617	UPF3B
ENSSSCG00000012621	UBE2A
ENSSSCG00000012622	CXorf56
ENSSSCG00000012655	BCORL1
ENSSSCG00000012682
ENSSSCG00000012691
ENSSSCG00000012732
ENSSSCG00000012741	MAMLD1
ENSSSCG00000012767	HAUS7
ENSSSCG00000012783	IDH3G
ENSSSCG00000012811	VBP1
ENSSSCG00000012849
ENSSSCG00000012850	DEAF1
ENSSSCG00000012857	CARS
ENSSSCG00000012861
ENSSSCG00000012874	ORAOV1
ENSSSCG00000012878	IGHMBP2
ENSSSCG00000012879	MRPL21
ENSSSCG00000012902	CDK2AP2
ENSSSCG00000012904	AIP
ENSSSCG00000012910	RPS6KB2
ENSSSCG00000012927	RCE1
ENSSSCG00000012939	BRMS1
ENSSSCG00000012963	SART1
ENSSSCG00000012966	C11orf68
ENSSSCG00000012969
ENSSSCG00000012978	AP5B1
ENSSSCG00000012979	RNASEH2C
ENSSSCG00000012980	KAT5
ENSSSCG00000012984	SCYL1
ENSSSCG00000012995	DPF2
ENSSSCG00000013001
ENSSSCG00000013003	ZNHIT2
ENSSSCG00000013005	VPS51
ENSSSCG00000013011	SAC3D1
ENSSSCG00000013013	ARL2
ENSSSCG00000013019	MEN1
ENSSSCG00000013029	TRMT112
ENSSSCG00000013033	BAD
ENSSSCG00000013035
ENSSSCG00000013038	DNAJC4
ENSSSCG00000013039	NUDT22
ENSSSCG00000013063
ENSSSCG00000013066
ENSSSCG00000013082
ENSSSCG00000013083	CPSF7
ENSSSCG00000013085	TMEM138
ENSSSCG00000013094	DDB1
ENSSSCG00000013125	OSBP
ENSSSCG00000013176
ENSSSCG00000013177	MED19
ENSSSCG00000013225
ENSSSCG00000013226
ENSSSCG00000013238	SLC39A13
ENSSSCG00000013239	PSMC3
ENSSSCG00000013245
ENSSSCG00000013257	ATG13
ENSSSCG00000013258	HARBI1
ENSSSCG00000013264
ENSSSCG00000013270	CRY2
ENSSSCG00000013282	ACCS
ENSSSCG00000013284	TTC17
ENSSSCG00000013291	TRAF6
ENSSSCG00000013298	PDHX
ENSSSCG00000013304	NAT10
ENSSSCG00000013305	CAPRIN1
ENSSSCG00000013308
ENSSSCG00000013312	HIPK3
ENSSSCG00000013322	IMMP1L
ENSSSCG00000013331	METTL15
ENSSSCG00000013347	PRMT3
ENSSSCG00000013349	HTATIP2
ENSSSCG00000013367	GTF2H1
ENSSSCG00000013371	SAAL1
ENSSSCG00000013383	C11orf58
ENSSSCG00000013389	CYP2R1
ENSSSCG00000013392
ENSSSCG00000013397
ENSSSCG00000013402
ENSSSCG00000013404	ZBED5
ENSSSCG00000013406	CTR9
ENSSSCG00000013416	MED16
ENSSSCG00000013419	R3HDM4
ENSSSCG00000013423	WDR18
ENSSSCG00000013442	ABHD17A
ENSSSCG00000013444	BTBD2
ENSSSCG00000013445	CSNK1G2
ENSSSCG00000013446	SCAMP4
ENSSSCG00000013453	PLEKHJ1
ENSSSCG00000013455	IZUMO4
ENSSSCG00000013460
ENSSSCG00000013463	LSM7
ENSSSCG00000013467	SGTA
ENSSSCG00000013468
ENSSSCG00000013470	MRPS33
ENSSSCG00000013475	NCLN
ENSSSCG00000013478	DOHH
ENSSSCG00000013492	APBA3
ENSSSCG00000013499	CCDC94
ENSSSCG00000013500
ENSSSCG00000013510	UBXN6
ENSSSCG00000013534	MLLT1
ENSSSCG00000013539	GTF2F1
ENSSSCG00000013570	MCOLN1
ENSSSCG00000013573	TRAPPC5
ENSSSCG00000013582	XAB2
ENSSSCG00000013600
ENSSSCG00000013601	2016-03-02
ENSSSCG00000013607
ENSSSCG00000013619	SWSAP1
ENSSSCG00000013631	TMED1
ENSSSCG00000013647
ENSSSCG00000013656	MRPL4
ENSSSCG00000013662
ENSSSCG00000013670	FBXL12
ENSSSCG00000013721	WDR83OS
ENSSSCG00000013722	WDR83
ENSSSCG00000013723	DHPS
ENSSSCG00000013728	ASNA1
ENSSSCG00000013736
ENSSSCG00000013737	RNASEH2A
ENSSSCG00000013744
ENSSSCG00000013745	FARSA
ENSSSCG00000013748	GADD45GIP1
ENSSSCG00000013755	CCDC130
ENSSSCG00000013756	MRI1
ENSSSCG00000013758	ZSWIM4
ENSSSCG00000013761
ENSSSCG00000013763	DCAF15
ENSSSCG00000013764	RFX1
ENSSSCG00000013771	PRKACG
ENSSSCG00000013780	TECR
ENSSSCG00000013784
ENSSSCG00000013837	AKAP8
ENSSSCG00000013838	AKAP8L
ENSSSCG00000013855
ENSSSCG00000013859	C19orf44
ENSSSCG00000013861	SLC35E1
ENSSSCG00000013862
ENSSSCG00000013863
ENSSSCG00000013879	SLC27A1
ENSSSCG00000013891	CCDC124
ENSSSCG00000013904
ENSSSCG00000013906	KXD1
ENSSSCG00000013908	C19orf60
ENSSSCG00000013913	KLHL26
ENSSSCG00000013930	ATP13A1
ENSSSCG00000013978	ZNF672
ENSSSCG00000013983	JMJD4
ENSSSCG00000013984	SNAP47
ENSSSCG00000013991	C1orf35
ENSSSCG00000014033	RMND5B
ENSSSCG00000014035
ENSSSCG00000014036
ENSSSCG00000014038
ENSSSCG00000014043	RAB24
ENSSSCG00000014044	NSD1
ENSSSCG00000014045
ENSSSCG00000014058	CLTB
ENSSSCG00000014061	THOC3
ENSSSCG00000014068
ENSSSCG00000014071	BTF3
ENSSSCG00000014075	NSA2
ENSSSCG00000014094	AGGF1
ENSSSCG00000014098	WDR41
ENSSSCG00000014112	JMY
ENSSSCG00000014116
ENSSSCG00000014119
ENSSSCG00000014121
ENSSSCG00000014126	MSH3
ENSSSCG00000014129
ENSSSCG00000014132	ATP6AP1L
ENSSSCG00000014135	XRCC4
ENSSSCG00000014148	TMEM161B
ENSSSCG00000014168	ELL2
ENSSSCG00000014190
ENSSSCG00000014194
ENSSSCG00000014197	SLC25A46
ENSSSCG00000014199	WDR36
ENSSSCG00000014203
ENSSSCG00000014211	YTHDC2
ENSSSCG00000014217	FEM1C
ENSSSCG00000014218
ENSSSCG00000014220
ENSSSCG00000014223	COMMD10
ENSSSCG00000014235
ENSSSCG00000014239	CEP120
ENSSSCG00000014264	HINT1
ENSSSCG00000014269
ENSSSCG00000014288
ENSSSCG00000014292	HSPA4
ENSSSCG00000014295	C5orf15
ENSSSCG00000014296	VDAC1
ENSSSCG00000014298	PPP2CA
ENSSSCG00000014306	CAMLG
ENSSSCG00000014307
ENSSSCG00000014325	CDC23
ENSSSCG00000014327	BRD8
ENSSSCG00000014331	KDM3B
ENSSSCG00000014337	ETF1
ENSSSCG00000014342
ENSSSCG00000014364
ENSSSCG00000014365	SRA1
ENSSSCG00000014367	SLC35A4
ENSSSCG00000014376	HARS2
ENSSSCG00000014388	HDAC3
ENSSSCG00000014396	KIAA0141
ENSSSCG00000014397	SPRY4
ENSSSCG00000014409
ENSSSCG00000014416	TCERG1
ENSSSCG00000014427	FBXO38
ENSSSCG00000014440
ENSSSCG00000014539	ZFP62
ENSSSCG00000014557	RIC8A
ENSSSCG00000014558	SIRT3
ENSSSCG00000014568	ST5
ENSSSCG00000014577	TMEM9B
ENSSSCG00000014579
ENSSSCG00000014598
ENSSSCG00000014623
ENSSSCG00000014768	TRIM68
ENSSSCG00000014791
ENSSSCG00000014799
ENSSSCG00000014800	RNF121
ENSSSCG00000014804	LAMTOR1
ENSSSCG00000014811	INPPL1
ENSSSCG00000014830	COA4
ENSSSCG00000014831	PAAF1
ENSSSCG00000014835	C2CD3
ENSSSCG00000014841
ENSSSCG00000014842
ENSSSCG00000014850	SPCS2
ENSSSCG00000014865	PRKRIR
ENSSSCG00000014868	C11orf30
ENSSSCG00000014873
ENSSSCG00000014882	RSF1
ENSSSCG00000014884
ENSSSCG00000014889
ENSSSCG00000014900	RAB30
ENSSSCG00000014914
ENSSSCG00000014915
ENSSSCG00000014949	MED17
ENSSSCG00000014955	MRE11A
ENSSSCG00000014961	CWC15
ENSSSCG00000014989	DCUN1D5
ENSSSCG00000014999	KBTBD3
ENSSSCG00000015011	DDX10
ENSSSCG00000015023
ENSSSCG00000015031	PIH1D2
ENSSSCG00000015044	C11orf57
ENSSSCG00000015050	ZW10
ENSSSCG00000015074	SIDT2
ENSSSCG00000015077	RNF214
ENSSSCG00000015095
ENSSSCG00000015107	VPS11
ENSSSCG00000015110	DPAGT1
ENSSSCG00000015112	HINFP
ENSSSCG00000015117	RNF26
ENSSSCG00000015145	ZNF202
ENSSSCG00000015195
ENSSSCG00000015201	MSANTD2
ENSSSCG00000015213	EI24
ENSSSCG00000015242
ENSSSCG00000015261
ENSSSCG00000015262
ENSSSCG00000015288	RBBP5
ENSSSCG00000015305	GTPBP10
ENSSSCG00000015306	CLDN12
ENSSSCG00000015313	KRIT1
ENSSSCG00000015315	RBM48
ENSSSCG00000015325	BET1
ENSSSCG00000015343
ENSSSCG00000015360
ENSSSCG00000015372
ENSSSCG00000015378	SP4
ENSSSCG00000015393	DMTF1
ENSSSCG00000015414	FAM185A
ENSSSCG00000015424
ENSSSCG00000015427	ORC5
ENSSSCG00000015428
ENSSSCG00000015430	RINT1
ENSSSCG00000015432	ATXN7L1
ENSSSCG00000015441
ENSSSCG00000015446	PNPLA8
ENSSSCG00000015473
ENSSSCG00000015486	PIGC
ENSSSCG00000015492	DARS2
ENSSSCG00000015504	CACYBP
ENSSSCG00000015509
ENSSSCG00000015524	FAM20B
ENSSSCG00000015530	TOR1AIP1
ENSSSCG00000015534	ACBD6
ENSSSCG00000015552
ENSSSCG00000015553
ENSSSCG00000015558	SMG7
ENSSSCG00000015564	TSEN15
ENSSSCG00000015576	TPR
ENSSSCG00000015583
ENSSSCG00000015587
ENSSSCG00000015592	TATDN3
ENSSSCG00000015599	PPP2R5A
ENSSSCG00000015601
ENSSSCG00000015611
ENSSSCG00000015613	C1orf74
ENSSSCG00000015614
ENSSSCG00000015637	SEC61G
ENSSSCG00000015659	YOD1
ENSSSCG00000015667	MBD5
ENSSSCG00000015668	ORC4
ENSSSCG00000015669
ENSSSCG00000015683	SPOPL
ENSSSCG00000015689	DARS
ENSSSCG00000015690	UBXN4
ENSSSCG00000015692	R3HDM1
ENSSSCG00000015694	ZRANB3
ENSSSCG00000015695	RAB3GAP1
ENSSSCG00000015712	DDX18
ENSSSCG00000015714	CCDC93
ENSSSCG00000015718	C2orf76
ENSSSCG00000015721	ERCC3
ENSSSCG00000015729	TSN
ENSSSCG00000015730
ENSSSCG00000015734
ENSSSCG00000015737
ENSSSCG00000015753	ANGPT2
ENSSSCG00000015755	AGPAT5
ENSSSCG00000015756	XKR5
ENSSSCG00000015757
ENSSSCG00000015769	SPCS3
ENSSSCG00000015777	TRAPPC11
ENSSSCG00000015779	CDKN2AIP
ENSSSCG00000015793	UFSP2
ENSSSCG00000015794	C4orf47
ENSSSCG00000015798	ANKRD37
ENSSSCG00000015817	BAG4
ENSSSCG00000015826	PROSC
ENSSSCG00000015827	ERLIN2
ENSSSCG00000015836	HNRNPA2B1
ENSSSCG00000015842	PPP2CB
ENSSSCG00000015845	GTF2E2
ENSSSCG00000015847
ENSSSCG00000015851	TNKS
ENSSSCG00000015853
ENSSSCG00000015859	SAP130
ENSSSCG00000015860	SFT2D3
ENSSSCG00000015862	LIMS2
ENSSSCG00000015934	PPIG
ENSSSCG00000015936	PHOSPHO2
ENSSSCG00000015943	GORASP2
ENSSSCG00000015948	DYNC1I2
ENSSSCG00000015951	METAP1D
ENSSSCG00000015958
ENSSSCG00000015963	OLA1
ENSSSCG00000015964
ENSSSCG00000015965	GPR155
ENSSSCG00000015972	ATF2
ENSSSCG00000015988	HNRNPA3
ENSSSCG00000015996	RBM45
ENSSSCG00000015997	PRKRA
ENSSSCG00000016004
ENSSSCG00000016005
ENSSSCG00000016017	DNAJC10
ENSSSCG00000016020	DUSP19
ENSSSCG00000016026	ZC3H15
ENSSSCG00000016036	WDR75
ENSSSCG00000016041
ENSSSCG00000016043	OSGEPL1
ENSSSCG00000016044	ORMDL1
ENSSSCG00000016071
ENSSSCG00000016079	MOB4
ENSSSCG00000016087	TYW5
ENSSSCG00000016088
ENSSSCG00000016091
ENSSSCG00000016097
ENSSSCG00000016098
ENSSSCG00000016116	WDR12
ENSSSCG00000016134	FASTKD2
ENSSSCG00000016170	BARD1
ENSSSCG00000016177	XRCC5
ENSSSCG00000016191
ENSSSCG00000016193	RQCD1
ENSSSCG00000016202
ENSSSCG00000016207	FAM134A
ENSSSCG00000016208	ZFAND2B
ENSSSCG00000016211	ATG9A
ENSSSCG00000016226
ENSSSCG00000016232
ENSSSCG00000016234	CUL3
ENSSSCG00000016243	RHBDD1
ENSSSCG00000016248	AGFG1
ENSSSCG00000016266
ENSSSCG00000016275	NCL
ENSSSCG00000016289	EIF4E2
ENSSSCG00000016300
ENSSSCG00000016317	AGAP1
ENSSSCG00000016323	COPS8
ENSSSCG00000016336
ENSSSCG00000016339
ENSSSCG00000016340	ASB1
ENSSSCG00000016344
ENSSSCG00000016345
ENSSSCG00000016346
ENSSSCG00000016349	NDUFA10
ENSSSCG00000016367	RNPEPL1
ENSSSCG00000016369
ENSSSCG00000016372	STK25
ENSSSCG00000016374	THAP4
ENSSSCG00000016376	PPP1R7
ENSSSCG00000016380	MTERF4
ENSSSCG00000016395	RIF1
ENSSSCG00000016399	STAM2
ENSSSCG00000016405
ENSSSCG00000016407	WDR60
ENSSSCG00000016432	PRKAG2
ENSSSCG00000016434
ENSSSCG00000016438	NUB1
ENSSSCG00000016488	SSBP1
ENSSSCG00000016494	BRAF
ENSSSCG00000016510	UBN2
ENSSSCG00000016518	TRIM24
ENSSSCG00000016528	CNOT4
ENSSSCG00000016529	AGBL3
ENSSSCG00000016531	C7orf49
ENSSSCG00000016543
ENSSSCG00000016549	MKLN1
ENSSSCG00000016553	COPG2
ENSSSCG00000016563
ENSSSCG00000016565	ZC3HC1
ENSSSCG00000016572	TNPO3
ENSSSCG00000016590	SND1
ENSSSCG00000016619	ING3
ENSSSCG00000016653	DNAJB9
ENSSSCG00000016677	GARS
ENSSSCG00000016680	ZNRF2
ENSSSCG00000016682	PLEKHA8
ENSSSCG00000016711	CBX3
ENSSSCG00000016734	CCM2
ENSSSCG00000016744	TMED4
ENSSSCG00000016745
ENSSSCG00000016750
ENSSSCG00000016753	POLD2
ENSSSCG00000016760	C7orf25
ENSSSCG00000016762
ENSSSCG00000016768	MPLKIP
ENSSSCG00000016769	CDK13
ENSSSCG00000016772
ENSSSCG00000016773	ZNF282
ENSSSCG00000016775	ZNF777
ENSSSCG00000016776	ZNF746
ENSSSCG00000016783	OTULIN
ENSSSCG00000016808	C5orf22
ENSSSCG00000016809	DROSHA
ENSSSCG00000016817	TARS
ENSSSCG00000016826	RAD1
ENSSSCG00000016827
ENSSSCG00000016834	LMBRD2
ENSSSCG00000016835
ENSSSCG00000016845	NUP155
ENSSSCG00000016869
ENSSSCG00000016876	C5orf34
ENSSSCG00000016881
ENSSSCG00000016884	PELO
ENSSSCG00000016920	MIER3
ENSSSCG00000016934	ERCC8
ENSSSCG00000016937
ENSSSCG00000016938
ENSSSCG00000016944
ENSSSCG00000016948	TRIM23
ENSSSCG00000016949
ENSSSCG00000016960
ENSSSCG00000016961
ENSSSCG00000016962
ENSSSCG00000016969
ENSSSCG00000016970
ENSSSCG00000016985	BNIP1
ENSSSCG00000016989
ENSSSCG00000017015
ENSSSCG00000017049	THG1L
ENSSSCG00000017058	MED7
ENSSSCG00000017065	MRPL22
ENSSSCG00000017069
ENSSSCG00000017089	ANXA6
ENSSSCG00000017091	TNIP1
ENSSSCG00000017094
ENSSSCG00000017099	FASTKD3
ENSSSCG00000017100	MTRR
ENSSSCG00000017102	PAPD7
ENSSSCG00000017106	MED10
ENSSSCG00000017108
ENSSSCG00000017128	HEXDC
ENSSSCG00000017133	WDR45B
ENSSSCG00000017136	TBCD
ENSSSCG00000017140	CHMP6
ENSSSCG00000017155
ENSSSCG00000017165	USP36
ENSSSCG00000017167	CYTH1
ENSSSCG00000017184	PRPSAP1
ENSSSCG00000017190	EXOC7
ENSSSCG00000017201	UNK
ENSSSCG00000017203	GALK1
ENSSSCG00000017208
ENSSSCG00000017209	MIF4GD
ENSSSCG00000017211	GGA3
ENSSSCG00000017212
ENSSSCG00000017213	HN1
ENSSSCG00000017227	FDXR
ENSSSCG00000017246	C17orf80
ENSSSCG00000017260
ENSSSCG00000017273	PSMD12
ENSSSCG00000017275
ENSSSCG00000017287	PSMC5
ENSSSCG00000017288	FTSJ3
ENSSSCG00000017289	DDX42
ENSSSCG00000017294	DCAF7
ENSSSCG00000017301	TLK2
ENSSSCG00000017303
ENSSSCG00000017310	KANSL1
ENSSSCG00000017335	HEXIM2
ENSSSCG00000017336	HEXIM1
ENSSSCG00000017339	NMT1
ENSSSCG00000017352
ENSSSCG00000017354
ENSSSCG00000017360	UBTF
ENSSSCG00000017378	DHX8
ENSSSCG00000017385	PSME3
ENSSSCG00000017386	BECN1
ENSSSCG00000017388	COA3
ENSSSCG00000017391	PLEKHH3
ENSSSCG00000017407
ENSSSCG00000017418	NKIRAS2
ENSSSCG00000017419	DNAJC7
ENSSSCG00000017422	FKBP10
ENSSSCG00000017429	P3H4
ENSSSCG00000017476	MSL1
ENSSSCG00000017477	CASC3
ENSSSCG00000017496	MIEN1
ENSSSCG00000017499	STARD3
ENSSSCG00000017502	PGAP3
ENSSSCG00000017506	FBXL20
ENSSSCG00000017523	PNPO
[truncated: 1,137 more rows]
