# Supplementary material for: Divergent and convergent evolution of housekeeping genes in human–pig lineage
Source: PeerJ. 2018 May 24;6:e4840. doi: 10.7717/peerj.4840 (PMC5971102; doi:10.7717/peerj.4840)
Supplement: File S2 [file peerj-06-4840-s012.xls]

## Sheet: Sheet1
Pig Ensembl Gene ID	dN with Mouse	dS with Mouse	dN/dS
ENSSSCG00000010973	0.0278	0.6552	0.0424298
ENSSSCG00000023216	0.0328	0.6938	0.0472759
ENSSSCG00000010981	0.0854	0.2973	0.287252
ENSSSCG00000029375	0.1395	1.3486	0.103441
ENSSSCG00000021761	0.0624	0.2561	0.243655
ENSSSCG00000006280	0.2125	0.6477	0.328084
ENSSSCG00000016087	0.0563	0.6253	0.0900368
ENSSSCG00000006214	0.0467	0.9768	0.0478092
ENSSSCG00000030649	0.1575	0.4233	0.372077
ENSSSCG00000024598	0.0126	0.6365	0.0197958
ENSSSCG00000003791	0.0157	0.5323	0.0294946
ENSSSCG00000001156	0.0637	0.6225	0.102329
ENSSSCG00000016088	0.1336	0.5846	0.228532
ENSSSCG00000025372	0.1966	0.551	0.356806
ENSSSCG00000029432	0.1478	1.3594	0.108724
ENSSSCG00000027958	0.1284	0.8681	0.147909
ENSSSCG00000009449	0.0815	0.5889	0.138394
ENSSSCG00000002290	0.0315	0.5372	0.0586374
ENSSSCG00000003792	0.1029	0.6175	0.16664
ENSSSCG00000011518	0.1795	0.6519	0.275349
ENSSSCG00000010094	0.123	1.4232	0.086425
ENSSSCG00000023315	0.0268	0.8878	0.030187
ENSSSCG00000010095	0.0189	0.5906	0.0320014
ENSSSCG00000016407	0.1712	1.4531	0.117817
ENSSSCG00000016091	0.1054	0.6072	0.173584
ENSSSCG00000016590	0.0123	0.5458	0.0225357
ENSSSCG00000016405	0.1508	0.7907	0.190717
ENSSSCG00000016869	0.0932	0.6696	0.139188
ENSSSCG00000012741	0.1741	0.7851	0.221755
ENSSSCG00000028200	0.0369	0.8578	0.043017
ENSSSCG00000002822	0.0764	0.7623	0.100223
ENSSSCG00000002905	0.0162	0.4605	0.0351792
ENSSSCG00000024410	0.1394	0.6085	0.229088
ENSSSCG00000008821	0.038	0.3815	0.0996068
ENSSSCG00000020782	0.1586	0.5474	0.289733
ENSSSCG00000009029	0.1553	0.8784	0.176799
ENSSSCG00000009030	0.0811	0.5739	0.141314
ENSSSCG00000030044	0.11	1.2076	0.0910898
ENSSSCG00000022827	0.1184	0.6942	0.170556
ENSSSCG00000006285	0.2009	0.6012	0.334165
ENSSSCG00000024162	0.0651	1.1796	0.0551882
ENSSSCG00000010167	0.3681	0.8894	0.413875
ENSSSCG00000009035	0.0344	0.6589	0.0522082
ENSSSCG00000016876	0.1964	0.6702	0.293047
ENSSSCG00000010169	0.0533	1.1501	0.0463438
ENSSSCG00000002906	0.3023	1.3032	0.231967
ENSSSCG00000017824	0.0896	0.5279	0.169729
ENSSSCG00000010931	0.0042	0.6399	0.00656353
ENSSSCG00000009043	0.0038	0.3832	0.00991649
ENSSSCG00000015050	0.1046	0.626	0.167093
ENSSSCG00000010993	0.0784	0.5674	0.138174
ENSSSCG00000011411	0.0316	0.6712	0.0470799
ENSSSCG00000008030	0.1433	0.6842	0.209442
ENSSSCG00000002051	0.0132	0.4862	0.0271493
ENSSSCG00000008061	0.0146	0.9453	0.0154448
ENSSSCG00000010098	0.0321	0.5374	0.059732
ENSSSCG00000010930	0.0259	0.5241	0.049418
ENSSSCG00000022947	0.0307	1.0206	0.0300803
ENSSSCG00000029050	0.2068	1.2089	0.171065
ENSSSCG00000010996	0.1585	0.464	0.341595
ENSSSCG00000024722	0.1042	0.7838	0.132942
ENSSSCG00000028078	0.0827	0.7581	0.109089
ENSSSCG00000009044	0.0025	0.4051	0.00617132
ENSSSCG00000008836	0.117	0.6018	0.194417
ENSSSCG00000008031	0.137	0.9523	0.143862
ENSSSCG00000009047	0.0104	0.5114	0.0203363
ENSSSCG00000017826	0.0098	0.3068	0.0319426
ENSSSCG00000025298	0.1391	0.7667	0.181427
ENSSSCG00000006220	0.0049	0.5675	0.00863436
ENSSSCG00000011415	0.0307	0.6195	0.0495561
ENSSSCG00000015372	0.1391	0.7667	0.181427
ENSSSCG00000016881	0.1576	0.7574	0.20808
ENSSSCG00000030519	0.0096	0.4682	0.0205041
ENSSSCG00000008693	0.1578	1.1	0.143455
ENSSSCG00000023998	0.0456	0.5672	0.0803949
ENSSSCG00000014094	0.121	0.9632	0.125623
ENSSSCG00000009460	0.0528	0.7098	0.0743872
ENSSSCG00000016434	0.05	0.7072	0.0707014
ENSSSCG00000000266	0.006	0.3918	0.0153139
ENSSSCG00000009531	0.0115	0.3007	0.0382441
ENSSSCG00000009532	0.1077	0.7217	0.149231
ENSSSCG00000010108	0.0312	1.0132	0.0307935
ENSSSCG00000027572	0.1081	0.4793	0.225537
ENSSSCG00000007970	0	0	0
ENSSSCG00000030255	0.0511	0.3988	0.128134
ENSSSCG00000022155	0.0139	0.5151	0.0269851
ENSSSCG00000030273	0.1797	0.817	0.219951
ENSSSCG00000002081	0.3722	0.7782	0.478283
ENSSSCG00000010416	0.0223	0.6531	0.0341448
ENSSSCG00000029824	0.249	1.4254	0.174688
ENSSSCG00000026706	0.0401	0.8149	0.0492085
ENSSSCG00000011540	0.0606	0.3755	0.161385
ENSSSCG00000016518	0.0367	0.5242	0.0700114
ENSSSCG00000013066	0.1442	1.2358	0.116686
ENSSSCG00000015378	0.0181	0.2159	0.0838351
ENSSSCG00000024381	0.0499	0.5019	0.0994222
ENSSSCG00000028708	0.0716	0.4803	0.149073
ENSSSCG00000010103	0	0	0
ENSSSCG00000007962	0.0149	0.9124	0.0163306
ENSSSCG00000009533	0.1207	0.9683	0.124651
ENSSSCG00000027246	0.1451	0.799	0.181602
ENSSSCG00000002896	0.0145	0.5236	0.0276929
ENSSSCG00000000290	0	0	0
ENSSSCG00000014396	0.1743	0.6277	0.27768
ENSSSCG00000005679	0.0441	1.4728	0.029943
ENSSSCG00000011529	0.0427	0.6597	0.0647264
ENSSSCG00000022963	0.1112	1.1728	0.0948158
ENSSSCG00000011772	0.0409	0.4075	0.100368
ENSSSCG00000014116	0.0514	0.5274	0.0974592
ENSSSCG00000010648	0.0867	0.8316	0.104257
ENSSSCG00000005683	0.0805	0.8634	0.093236
ENSSSCG00000002307	0	0	0
ENSSSCG00000009534	0.0719	0.589	0.122071
ENSSSCG00000022078	0.0749	0.6976	0.107368
ENSSSCG00000025964	0.0463	0.8441	0.0548513
ENSSSCG00000026915	0.0952	0.9418	0.101083
ENSSSCG00000028806	0.018	1.1022	0.016331
ENSSSCG00000030426	0.0151	1.1147	0.0135462
ENSSSCG00000000267	0.0881	0.5985	0.147201
ENSSSCG00000028428	0.0122	0.4673	0.0261074
ENSSSCG00000024828	0.1076	0.8976	0.119875
ENSSSCG00000016619	0.0185	0.7417	0.0249427
ENSSSCG00000011420	0.0322	0.7193	0.0447657
ENSSSCG00000024341	0.0368	1.0468	0.0351548
ENSSSCG00000016528	0.082	0.2972	0.275908
ENSSSCG00000008697	0.0741	0.9648	0.0768035
ENSSSCG00000014098	0.1012	0.7438	0.136058
ENSSSCG00000001024	0.1431	1.1283	0.126828
ENSSSCG00000016884	0.0103	0.6425	0.0160311
ENSSSCG00000016432	0.0356	0.5157	0.0690324
ENSSSCG00000000359	0.0034	0.4445	0.00764904
ENSSSCG00000024405	0.3207	0.8926	0.359287
ENSSSCG00000010175	0.17	0.7989	0.212793
ENSSSCG00000008678	0.0581	1.4525	0.04
ENSSSCG00000027524	0.0352	0.6889	0.051096
ENSSSCG00000026002	0.1015	0.4008	0.253244
ENSSSCG00000015074	0.023	0.6989	0.0329089
ENSSSCG00000017260	0.0258	0.7574	0.0340639
ENSSSCG00000021652	0	0	0
ENSSSCG00000000268	0.0395	0.6007	0.0657566
ENSSSCG00000016531	0.2654	0.8423	0.31509
ENSSSCG00000016438	0.0792	0.98	0.0808163
ENSSSCG00000016529	0.0869	0.4852	0.179101
ENSSSCG00000029166	0.1794	0.6995	0.256469
ENSSSCG00000010185	0.0211	1.1153	0.0189187
ENSSSCG00000002295	0.0497	0.4926	0.100893
ENSSSCG00000010935	0.0917	0.5655	0.162157
ENSSSCG00000009466	0.02	0.5191	0.0385282
ENSSSCG00000005704	0.0301	0.7237	0.0415918
ENSSSCG00000005706	0.0633	0.9445	0.0670196
ENSSSCG00000008675	0.1005	1.4908	0.0674135
ENSSSCG00000008772	0.1327	0.9418	0.1409
ENSSSCG00000020711	0.0302	0.6302	0.0479213
ENSSSCG00000010176	0.2575	0.7276	0.353903
ENSSSCG00000015988	0.0065	0.3269	0.0198838
ENSSSCG00000014298	0.0036	0.4453	0.00808444
ENSSSCG00000002629	0.0499	0.5464	0.091325
ENSSSCG00000006110	0.1267	0.5266	0.2406
ENSSSCG00000010999	0	0	0
ENSSSCG00000020945	0.1223	0.5233	0.233709
ENSSSCG00000015325	0.0383	0.2809	0.136347
ENSSSCG00000005711	0.1536	0.742	0.207008
ENSSSCG00000009061	0.0057	0.3603	0.0158201
ENSSSCG00000007168	0.0862	0.4889	0.176314
ENSSSCG00000000045	0.072	0.5725	0.125764
ENSSSCG00000007170	0.0704	0.582	0.120962
ENSSSCG00000010833	0.1381	0.9755	0.141568
ENSSSCG00000009075	0.1003	0.4962	0.202136
ENSSSCG00000011531	0.1504	0.7229	0.208051
ENSSSCG00000010186	0.2376	0.9391	0.253008
ENSSSCG00000002455	0.0955	0.8553	0.111657
ENSSSCG00000011551	0.0073	0.5644	0.0129341
ENSSSCG00000021973	0.0958	0.6059	0.158112
ENSSSCG00000016543	0.0196	0.6456	0.0303594
ENSSSCG00000022396	0.1208	0.7136	0.169283
ENSSSCG00000029203	0.0287	0.3767	0.0761879
ENSSSCG00000023761	0.006	0.1142	0.0525394
ENSSSCG00000008681	0.033	2.1209	0.0155594
ENSSSCG00000000364	0.0518	0.6844	0.0756867
ENSSSCG00000009541	0.0173	0.7939	0.0217912
ENSSSCG00000008947	0.1599	0.7261	0.220218
ENSSSCG00000022659	0.0018	0.4558	0.0039491
ENSSSCG00000006294	0.0654	0.692	0.0945087
ENSSSCG00000011708	0.1552	0.4669	0.332405
ENSSSCG00000007981	0.036	1.0722	0.0335758
ENSSSCG00000014397	0.041	1.7586	0.023314
ENSSSCG00000028113	0.0047	0.2506	0.018755
ENSSSCG00000007178	0.1994	1.0592	0.188255
ENSSSCG00000017764	0.04	0.4449	0.0899078
ENSSSCG00000011001	0.0962	0.4223	0.2278
ENSSSCG00000005720	0.0043	0.9735	0.00441705
ENSSSCG00000017140	0.0512	1.6117	0.0317677
ENSSSCG00000022687	0.0146	0.9597	0.0152131
ENSSSCG00000000037	0.1212	0.9958	0.121711
ENSSSCG00000017665	0.0099	0.4068	0.0243363
ENSSSCG00000009069	0.0892	0.532	0.167669
ENSSSCG00000022419	0.0045	0.5129	0.00877364
ENSSSCG00000005725	3.5029	3.418	1.02484
ENSSSCG00000026196	0.0869	0.8411	0.103317
ENSSSCG00000014119	0.1192	0.8105	0.14707
ENSSSCG00000002746	0.0707	0.5142	0.137495
ENSSSCG00000008685	0.3615	0.8859	0.40806
ENSSSCG00000005729	0.1599	0.6661	0.240054
ENSSSCG00000009071	0.0414	0.4693	0.0882165
ENSSSCG00000011710	0.0631	0.4682	0.134771
ENSSSCG00000008866	0.0669	1.0596	0.063137
ENSSSCG00000005731	0.0393	0.8862	0.0443466
ENSSSCG00000005252	0.0799	0.383	0.208616
ENSSSCG00000023474	0.0449	2.0181	0.0222486
ENSSSCG00000010188	0.1508	1.0233	0.147366
ENSSSCG00000000927	0.0304	0.6477	0.0469353
ENSSSCG00000001701	0.0024	0.9681	0.00247908
ENSSSCG00000004546	0.0184	0.1952	0.0942623
ENSSSCG00000002748	0.0034	0.6888	0.00493612
ENSSSCG00000011549	0.1135	0.5846	0.19415
ENSSSCG00000021646	0.0107	0.2828	0.0378359
ENSSSCG00000004088	0.0909	0.9457	0.0961193
ENSSSCG00000024886	0.0045	0.2545	0.0176817
ENSSSCG00000005255	0.0421	0.8234	0.0511295
ENSSSCG00000026389	0.1856	0.4374	0.424326
ENSSSCG00000009074	0.0423	0.4921	0.0859581
ENSSSCG00000005739	0.1207	1.3941	0.0865792
ENSSSCG00000016549	0.003	0.3041	0.00986518
ENSSSCG00000002458	0.0315	0.3267	0.0964187
ENSSSCG00000011788	0.0258	0.7471	0.0345335
ENSSSCG00000005733	0.0889	0.7283	0.122065
ENSSSCG00000021272	0.0347	0.5932	0.0584963
ENSSSCG00000011534	0.0455	0.5147	0.088401
ENSSSCG00000021802	0.0016	0.4403	0.00363389
ENSSSCG00000027538	0	0	0
ENSSSCG00000002459	0.3181	0.9311	0.341639
ENSSSCG00000011548	0.0138	0.4031	0.0342347
ENSSSCG00000023793	0.1839	0.7139	0.257599
ENSSSCG00000006727	0.0552	0.5915	0.0933221
ENSSSCG00000027718	0.1301	0.5032	0.258545
ENSSSCG00000016553	0.0192	0.4462	0.04303
ENSSSCG00000009084	0.0836	0.4776	0.175042
ENSSSCG00000023173	0.362	2.3329	0.155172
ENSSSCG00000015473	0.0406	0.3516	0.115472
ENSSSCG00000029745	0.0956	0.9662	0.0989443
ENSSSCG00000007188	0.0222	0.2734	0.0811997
ENSSSCG00000002460	0.0825	0.4978	0.165729
ENSSSCG00000024897	0.0363	0.5095	0.0712463
ENSSSCG00000008788	0.1007	0.6461	0.155858
ENSSSCG00000016744	0.0583	1.0808	0.0539415
ENSSSCG00000030343	0.0566	0.4137	0.136814
ENSSSCG00000000925	0.0995	0.6409	0.15525
ENSSSCG00000021475	0.13	1.1058	0.117562
ENSSSCG00000025968	0.0277	1.0874	0.0254736
ENSSSCG00000007187	0.0125	0.3621	0.0345209
ENSSSCG00000021113	0.0392	1.3286	0.0295047
ENSSSCG00000028445	0.128	1.1093	0.115388
ENSSSCG00000021725	0.0558	0.9929	0.056199
ENSSSCG00000025599	0.0872	0.8308	0.104959
ENSSSCG00000010111	0.0965	0.9079	0.106289
ENSSSCG00000016345	0.127	0.5767	0.220218
ENSSSCG00000029620	0.0267	1.0204	0.0261662
ENSSSCG00000015077	0.0565	0.3614	0.156336
ENSSSCG00000008691	0.1632	1.1513	0.141753
ENSSSCG00000001030	0.0767	0.6842	0.112102
ENSSSCG00000025624	0	0	0
ENSSSCG00000008508	0.0246	0.3256	0.0755528
ENSSSCG00000016809	0.0206	0.6143	0.0335341
ENSSSCG00000022182	0.0657	1.5975	0.0411268
ENSSSCG00000023920	0.0476	0.7715	0.061698
ENSSSCG00000012767	0.2298	1.229	0.186981
ENSSSCG00000020887	0.0788	0.3569	0.22079
ENSSSCG00000024960	0.0733	0.8723	0.0840307
ENSSSCG00000021150	0.0449	0.7573	0.0592896
ENSSSCG00000028685	0.1695	0.868	0.195276
ENSSSCG00000010465	0.0137	0.4592	0.0298345
ENSSSCG00000000047	0.0587	0.5627	0.104318
ENSSSCG00000027746	0.0768	4.0966	0.0187473
ENSSSCG00000030673	0.1405	3.9734	0.0353601
ENSSSCG00000002127	0.0181	0.379	0.0477573
ENSSSCG00000008713	0.0918	0.5558	0.165167
ENSSSCG00000025930	0.0166	0.2323	0.0714593
ENSSSCG00000029648	0.2279	1.0821	0.210609
ENSSSCG00000011779	0.0787	0.514	0.153113
ENSSSCG00000025875	0.0788	0.3569	0.22079
ENSSSCG00000009801	0.0589	0.6908	0.0852635
ENSSSCG00000017273	0.0102	0.6622	0.0154032
ENSSSCG00000020668	0.0178	0.6467	0.0275244
ENSSSCG00000026619	0.1715	0.8226	0.208485
ENSSSCG00000010802	0.0185	0.6981	0.0265005
ENSSSCG00000011535	0	0	0
ENSSSCG00000029174	0.0751	1.1794	0.0636764
ENSSSCG00000014121	0.2063	0.6512	0.3168
ENSSSCG00000029624	0.0157	2.8407	0.00552681
ENSSSCG00000024411	0.0232	0.5356	0.0433159
ENSSSCG00000006892	0.2774	0.7717	0.359466
ENSSSCG00000025640	0.271	0.636	0.426101
ENSSSCG00000004556	0.0242	0.4593	0.0526889
ENSSSCG00000005271	0.0431	0.377	0.114324
ENSSSCG00000006084	0.0451	0.2576	0.175078
ENSSSCG00000014306	0.1065	0.6992	0.152317
ENSSSCG00000009211	0.1783	0.5953	0.299513
ENSSSCG00000002328	0.0315	0.3018	0.104374
ENSSSCG00000008900	0.0151	0.598	0.0252508
ENSSSCG00000016808	0.1523	0.7905	0.192663
ENSSSCG00000026177	0.1059	0.4579	0.231273
ENSSSCG00000005749	0.024	1.3399	0.0179118
ENSSSCG00000027931	0.0029	0.58	0.005
ENSSSCG00000029385	0.0503	0.5738	0.0876612
ENSSSCG00000007935	0.4372	1.0919	0.400403
ENSSSCG00000014949	0.0143	0.7113	0.020104
ENSSSCG00000005276	0.0212	0.4836	0.0438379
ENSSSCG00000024912	0.004	1.2924	0.00309502
ENSSSCG00000000202	0.0191	0.5925	0.0322363
ENSSSCG00000025218	0.1535	1.2709	0.120781
ENSSSCG00000029215	0.2761	1.0579	0.260989
ENSSSCG00000016745	0.0699	0.8595	0.0813264
ENSSSCG00000000942	0.1525	0.9113	0.167343
ENSSSCG00000000941	0.2151	0.6711	0.320519
ENSSSCG00000020962	0	0	0
ENSSSCG00000006490	0.0468	0.5708	0.0819902
ENSSSCG00000025451	0.0928	0.5402	0.171788
ENSSSCG00000005282	0.106	0.599	0.176962
ENSSSCG00000017275	0.1511	0.6024	0.25083
ENSSSCG00000000524	0.053	0.5363	0.0988253
ENSSSCG00000006120	0.0684	0.5948	0.114997
ENSSSCG00000011794	0.0956	0.504	0.189683
ENSSSCG00000000523	0.2114	0.5413	0.390541
ENSSSCG00000007203	0.006	0.2091	0.0286944
ENSSSCG00000009305	0.1346	1.1236	0.119794
ENSSSCG00000001706	0.095	0.7232	0.131361
ENSSSCG00000000205	0.3981	1.2671	0.314182
ENSSSCG00000026106	0.1411	0.9834	0.143482
ENSSSCG00000027503	0.0162	0.5466	0.0296378
ENSSSCG00000010433	0.0268	0.3297	0.081286
ENSSSCG00000000039	0.0592	0.5739	0.103154
ENSSSCG00000008790	0.2118	0.8962	0.236331
ENSSSCG00000025039	0	0	0
ENSSSCG00000024783	0.1306	0.5883	0.221996
ENSSSCG00000009090	0.0174	0.5146	0.0338127
ENSSSCG00000017649	0.1394	0.4263	0.327
ENSSSCG00000015360	0.1003	0.8958	0.111967
ENSSSCG00000004561	0.0127	0.3546	0.035815
ENSSSCG00000023996	0.2229	0.7629	0.292175
ENSSSCG00000028089	0.0624	0.4395	0.14198
ENSSSCG00000004691	0.0197	0.3261	0.0604109
ENSSSCG00000009414	0.0748	0.8243	0.0907437
ENSSSCG00000014307	0.0072	0.6682	0.0107752
ENSSSCG00000023391	0.0706	0.7871	0.0896964
ENSSSCG00000002843	0.0321	0.5198	0.0617545
ENSSSCG00000027278	0.0099	0.5387	0.0183776
ENSSSCG00000016344	0.1282	0.7059	0.181612
ENSSSCG00000014112	0.1742	0.7826	0.222591
ENSSSCG00000027131	0.0232	0.4681	0.0495621
ENSSSCG00000004307	0.0347	0.2975	0.116639
ENSSSCG00000028492	0.0955	0.5808	0.164428
ENSSSCG00000010183	0.0994	0.7889	0.125998
ENSSSCG00000011555	0.2017	0.648	0.311265
ENSSSCG00000027774	0.1897	0.9827	0.19304
ENSSSCG00000006194	0.0393	0.4925	0.079797
ENSSSCG00000015524	0.0128	0.4644	0.0275624
ENSSSCG00000008878	0.0453	0.5884	0.0769884
ENSSSCG00000012084	0.0566	1.5929	0.0355327
ENSSSCG00000027432	0.0967	0.5046	0.191637
ENSSSCG00000010310	0.0176	0.3617	0.0486591
ENSSSCG00000027259	0.0958	0.6112	0.156741
ENSSSCG00000002753	0.0707	0.6669	0.106013
ENSSSCG00000004693	0.0844	0.4858	0.173734
ENSSSCG00000030683	0.1053	0.6743	0.156162
ENSSSCG00000029023	0	0	0
ENSSSCG00000004563	0.0279	0.5826	0.0478888
ENSSSCG00000016563	0.0274	0.5175	0.0529469
ENSSSCG00000017646	0.1842	0.7552	0.243909
ENSSSCG00000021466	0.0516	0.3293	0.156696
ENSSSCG00000001708	0.0124	0.6347	0.0195368
ENSSSCG00000015963	0.004	0.2448	0.0163399
ENSSSCG00000008881	0.0318	0.8219	0.0386908
ENSSSCG00000027389	0.0726	0.3577	0.202963
ENSSSCG00000027374	0.1212	0.5721	0.211851
ENSSSCG00000004697	0.0181	1.2003	0.0150796
ENSSSCG00000021188	0.5376	1.3483	0.398724
ENSSSCG00000006493	0.2019	0.9039	0.223365
ENSSSCG00000024444	0.1623	0.9462	0.171528
ENSSSCG00000024674	0.0273	0.3651	0.074774
ENSSSCG00000014126	0.1358	0.7732	0.175634
ENSSSCG00000004984	0.0275	0.353	0.0779037
ENSSSCG00000016817	0.0285	0.7373	0.0386546
ENSSSCG00000008724	0.2095	1.4509	0.144393
ENSSSCG00000016565	0.0946	0.5986	0.158035
ENSSSCG00000023191	0.0103	0.2883	0.0357267
ENSSSCG00000010550	0.0522	0.4603	0.113404
ENSSSCG00000016920	0.0308	0.5796	0.0531401
ENSSSCG00000010836	0.0355	0.8773	0.0404651
ENSSSCG00000015637	0	0	0
ENSSSCG00000002469	0.0186	0.5495	0.033849
ENSSSCG00000004701	0.2419	0.7217	0.335181
ENSSSCG00000006494	0.0313	0.7167	0.0436724
ENSSSCG00000011783	0.1883	0.7384	0.255011
ENSSSCG00000000059	0.09	0.7939	0.113364
ENSSSCG00000015996	0.0557	0.6132	0.090835
ENSSSCG00000010551	0.026	0.7916	0.0328449
ENSSSCG00000006730	0.0413	0.4501	0.0917574
ENSSSCG00000011827	0.12	0.7244	0.165654
ENSSSCG00000027815	0.0419	0.4881	0.0858431
ENSSSCG00000022828	0.0318	0.3481	0.0913531
ENSSSCG00000024600	0.0095	0.3768	0.0252123
ENSSSCG00000023297	0.1611	0.5089	0.316565
ENSSSCG00000011943	0.0605	0.4436	0.136384
ENSSSCG00000029708	0.0904	0.6777	0.133392
ENSSSCG00000013331	0.1333	0.5679	0.234724
ENSSSCG00000015965	0.0565	0.5894	0.0958602
ENSSSCG00000026719	0.0747	0.7866	0.0949657
ENSSSCG00000014194	0.2416	0.5922	0.40797
ENSSSCG00000003556	0.0388	0.6843	0.0567003
ENSSSCG00000027540	0.0241	0.537	0.044879
ENSSSCG00000000753	0.0921	0.4633	0.198791
ENSSSCG00000023269	0.0181	0.738	0.0245257
ENSSSCG00000005302	0.0222	0.4899	0.0453154
ENSSSCG00000030099	0.2761	1.0579	0.260989
ENSSSCG00000011558	0.0122	0.4709	0.0259078
ENSSSCG00000004709	0.1122	0.3746	0.299519
ENSSSCG00000013033	0.1641	0.8385	0.195707
ENSSSCG00000002378	0.186	0.5606	0.331787
ENSSSCG00000004710	0.1163	0.4431	0.262469
ENSSSCG00000027063	0.0592	0.5725	0.103406
ENSSSCG00000030495	0.1366	0.7047	0.193841
ENSSSCG00000016750	0.0209	0.5809	0.0359787
ENSSSCG00000003089	0.0517	0.6533	0.0791367
ENSSSCG00000014409	0.0793	0.7348	0.107921
ENSSSCG00000014440	0.0965	0.9418	0.102463
ENSSSCG00000005774	0.123	0.8942	0.137553
ENSSSCG00000025991	0.0378	0.7919	0.0477333
ENSSSCG00000010002	0.009	0.4969	0.0181123
ENSSSCG00000005773	0.3781	1.318	0.286874
ENSSSCG00000001477	0.0162	0.5211	0.0310881
ENSSSCG00000000060	0.0165	0.3298	0.0500303
ENSSSCG00000016653	0.0225	0.4298	0.0523499
ENSSSCG00000017155	0.0423	1.0524	0.0401938
ENSSSCG00000015964	0.0862	0.6586	0.130884
ENSSSCG00000003815	0.0896	0.4465	0.200672
ENSSSCG00000011997	0	0	0
ENSSSCG00000028721	0.2031	0.5057	0.401622
ENSSSCG00000028867	0.0184	0.5265	0.0349478
ENSSSCG00000023164	0.3099	0.5213	0.594475
ENSSSCG00000004989	0.031	0.3522	0.0880182
ENSSSCG00000005779	0.0645	1.0225	0.0630807
ENSSSCG00000004324	0.0616	0.6785	0.0907885
ENSSSCG00000008909	0.0229	0.3509	0.0652608
ENSSSCG00000025750	0.0398	0.4316	0.092215
ENSSSCG00000011616	0.0208	0.7117	0.0292258
ENSSSCG00000008732	0.0887	0.5861	0.151339
ENSSSCG00000010468	0.0085	0.3567	0.0238295
ENSSSCG00000008890	0.1861	0.8198	0.227007
ENSSSCG00000000529	0.0066	0.4427	0.0149085
ENSSSCG00000023603	0.0429	0.537	0.0798883
ENSSSCG00000028258	0.1153	0.4977	0.231666
ENSSSCG00000009419	0.0606	0.6324	0.0958254
ENSSSCG00000008911	0.0766	0.7015	0.109195
ENSSSCG00000004716	0.1021	0.5865	0.174084
ENSSSCG00000004717	0.0722	0.6114	0.11809
ENSSSCG00000030679	0.0128	0.341	0.0375367
ENSSSCG00000021709	0.0128	0.341	0.0375367
ENSSSCG00000023731	0.013	0.5845	0.0222412
ENSSSCG00000026692	0.1394	1.5202	0.0916985
ENSSSCG00000015997	0.0103	0.4733	0.0217621
ENSSSCG00000029617	0.0133	0.5066	0.0262535
ENSSSCG00000005787	0.2097	1.5708	0.133499
ENSSSCG00000006896	0.0576	0.4475	0.128715
ENSSSCG00000009096	0.0452	0.4754	0.0950778
ENSSSCG00000005786	0.0109	0.5069	0.0215033
ENSSSCG00000010469	0.0188	0.3278	0.057352
ENSSSCG00000014416	0.0121	0.4299	0.0281461
ENSSSCG00000021290	0.0541	0.7938	0.0681532
ENSSSCG00000027765	0.0717	0.5043	0.142177
ENSSSCG00000028407	0.0246	0.8623	0.0285284
ENSSSCG00000022666	0.0682	0.4598	0.148325
ENSSSCG00000021216	0.0639	0.3868	0.165202
ENSSSCG00000000083	0.1693	1.5284	0.110769
ENSSSCG00000004327	0.236	0.6827	0.345686
ENSSSCG00000004329	0.0753	0.5944	0.126682
ENSSSCG00000024959	0.0559	0.8982	0.0622356
ENSSSCG00000004997	0.0261	0.3753	0.0695444
ENSSSCG00000025374	0.006	0.657	0.00913242
ENSSSCG00000002381	0.0256	0.4085	0.0626683
ENSSSCG00000023976	0.2417	1.0605	0.227911
ENSSSCG00000004724	0.2087	0.4084	0.511019
ENSSSCG00000009772	0.0023	0.292	0.00787671
ENSSSCG00000010438	0	0	0
ENSSSCG00000008728	0.1794	1.3923	0.128852
ENSSSCG00000005310	0.0376	0.4287	0.087707
ENSSSCG00000011562	0.0035	0.4392	0.00796903
ENSSSCG00000010219	0.092	0.6648	0.138387
ENSSSCG00000008892	0.5896	1.367	0.431309
ENSSSCG00000002865	0.0918	0.7141	0.128553
ENSSSCG00000014197	0.0558	0.4734	0.117871
ENSSSCG00000012265	0.0871	1.2762	0.0682495
ENSSSCG00000015530	0.0894	0.7279	0.122819
ENSSSCG00000009420	0.196	0.4605	0.425624
ENSSSCG00000010844	0.1701	0.8547	0.199017
ENSSSCG00000010470	0.0202	0.5451	0.0370574
ENSSSCG00000004583	0	0	0
ENSSSCG00000025940	0.0187	0.7017	0.0266496
ENSSSCG00000029697	0.156	0.7082	0.220277
ENSSSCG00000006927	0.0326	0.4884	0.0667486
ENSSSCG00000000970	0.2261	1.2042	0.18776
ENSSSCG00000006799	0.2075	0.3383	0.613361
ENSSSCG00000008459	0.2228	0.6341	0.351364
ENSSSCG00000008735	0.2399	0.9423	0.25459
ENSSSCG00000027327	0.3682	0.9651	0.381515
ENSSSCG00000016346	0.1725	0.8622	0.20007
ENSSSCG00000007943	0.0769	0.938	0.0819829
ENSSSCG00000005315	0.1704	0.5336	0.31934
ENSSSCG00000014132	0.1408	0.7167	0.196456
ENSSSCG00000026264	0.0788	0.3987	0.197642
ENSSSCG00000011797	0.0976	0.4584	0.212914
ENSSSCG00000015107	0.011	0.5002	0.0219912
ENSSSCG00000002820	0.0135	0.3039	0.0444225
ENSSSCG00000009353	0.0797	0.9533	0.0836043
ENSSSCG00000015486	0.0311	0.5771	0.0538901
ENSSSCG00000030211	0.0963	0.4067	0.236784
ENSSSCG00000000766	0.2278	1.0833	0.210283
ENSSSCG00000025264	0.0616	0.8671	0.0710414
ENSSSCG00000022940	0.0148	0.4151	0.0356541
ENSSSCG00000007853	0.0671	0.5466	0.122759
ENSSSCG00000007237	0.0542	0.4995	0.108509
ENSSSCG00000003987	0.4919	1.0919	0.450499
ENSSSCG00000022806	0	0	0
ENSSSCG00000021250	0.0365	0.6522	0.0559644
ENSSSCG00000022727	0.0721	0.5569	0.129467
ENSSSCG00000022647	0.0143	0.6185	0.0231205
ENSSSCG00000010502	0.0212	0.6466	0.0327869
ENSSSCG00000011302	0.1618	0.7932	0.203984
ENSSSCG00000002330	0.0535	0.6159	0.0868648
ENSSSCG00000011798	0.0116	0.5376	0.0215774
ENSSSCG00000016826	0.0647	0.5275	0.122654
ENSSSCG00000013855	0.0179	1.307	0.0136955
ENSSSCG00000005004	0.0983	0.5391	0.182341
ENSSSCG00000030451	0.0302	1.6088	0.0187718
ENSSSCG00000020710	0.1077	1.2741	0.0845303
ENSSSCG00000005005	0	0	0
ENSSSCG00000008464	0.0781	1.4188	0.0550465
ENSSSCG00000006697	0.152	0.6155	0.246954
ENSSSCG00000007246	0.0134	0.4694	0.0285471
ENSSSCG00000000684	0.0092	0.5815	0.0158212
ENSSSCG00000004730	0.0733	0.5171	0.141752
ENSSSCG00000016572	0.0186	0.4594	0.0404876
ENSSSCG00000017287	0	0	0
ENSSSCG00000021024	0.0113	0.4455	0.0253648
ENSSSCG00000023663	0.0297	0.819	0.0362637
ENSSSCG00000030570	0.0242	0.7701	0.0314245
ENSSSCG00000016349	0.1287	1.768	0.0727941
ENSSSCG00000011613	0.0922	1.9293	0.0477894
ENSSSCG00000022464	0.0074	0.4028	0.0183714
ENSSSCG00000008515	0.003	0.1598	0.0187735
ENSSSCG00000027846	0.1926	1.117	0.172426
ENSSSCG00000005833	0.0085	0.9053	0.00938915
ENSSSCG00000024635	0.0867	1.0154	0.0853851
ENSSSCG00000005007	0.2513	0.7246	0.346812
ENSSSCG00000028856	0.0164	0.515	0.0318447
ENSSSCG00000007854	0.0197	0.2958	0.0665991
ENSSSCG00000029173	0.0198	0.2556	0.0774648
ENSSSCG00000026576	0.1052	0.6866	0.153219
ENSSSCG00000014135	0.1423	0.6489	0.219294
ENSSSCG00000014168	0.0426	0.353	0.12068
ENSSSCG00000016753	0.0374	0.8813	0.0424373
ENSSSCG00000014804	0.0028	0.528	0.00530303
ENSSSCG00000017288	0.0641	0.6898	0.0929255
ENSSSCG00000000209	0.0802	0.6171	0.129963
ENSSSCG00000007826	0.0894	0.8155	0.109626
ENSSSCG00000000417	0.0832	0.8186	0.101637
ENSSSCG00000017058	0.0138	0.479	0.02881
ENSSSCG00000013631	0.0269	0.9613	0.0279829
ENSSSCG00000016488	0.0939	0.4817	0.194935
ENSSSCG00000016827	0.0386	0.5386	0.0716673
ENSSSCG00000007244	0.0546	0.591	0.0923858
ENSSSCG00000005826	0.0957	1.7701	0.0540647
ENSSSCG00000017065	0.1244	0.5718	0.217559
ENSSSCG00000017289	0.0394	0.5233	0.0752914
ENSSSCG00000030578	0.0483	0.7016	0.0688426
ENSSSCG00000014129	0.1041	0.8838	0.117787
ENSSSCG00000025001	0.0767	0.8352	0.0918343
ENSSSCG00000030222	0.0067	0.6978	0.00960161
ENSSSCG00000001941	0.0905	0.46	0.196739
ENSSSCG00000030155	0.0751	0.7698	0.0975578
ENSSSCG00000004589	0.0528	0.464	0.113793
ENSSSCG00000011881	0.07	0.3688	0.189805
ENSSSCG00000028698	0.0172	0.5356	0.0321135
ENSSSCG00000011615	0.0207	0.5797	0.0357081
ENSSSCG00000010223	0.0537	1.204	0.0446013
ENSSSCG00000001094	0.004	0.1852	0.0215983
ENSSSCG00000013784	0.0197	0.56	0.0351786
ENSSSCG00000017546	0.0475	0.5107	0.0930096
ENSSSCG00000028025	0.0578	0.56	0.103214
ENSSSCG00000009808	0.0315	0.6129	0.051395
ENSSSCG00000026839	0.0839	0.2703	0.310396
ENSSSCG00000008587	0	0	0
ENSSSCG00000004339	0.0533	0.6571	0.081114
ENSSSCG00000009139	0.0554	0.9726	0.0569607
ENSSSCG00000014199	0.0634	0.5813	0.109066
ENSSSCG00000005320	0.0166	0.5636	0.0294535
ENSSSCG00000005837	0.0754	1.7982	0.0419308
ENSSSCG00000028178	0.0238	0.7066	0.0336824
ENSSSCG00000009946	0.0745	1.0242	0.0727397
ENSSSCG00000016934	0.0483	0.5934	0.0813953
ENSSSCG00000013780	0.0588	0.7604	0.0773277
ENSSSCG00000022636	0.0263	0.4342	0.0605712
ENSSSCG00000029556	0.0281	1.2479	0.0225178
ENSSSCG00000010196	0.1803	0.7513	0.239984
ENSSSCG00000005322	0.0076	0.4368	0.0173993
ENSSSCG00000004342	0.1993	0.6169	0.323067
ENSSSCG00000027842	0.1284	1.4319	0.0896711
ENSSSCG00000015427	0.0405	0.5034	0.0804529
ENSSSCG00000024216	0.0124	0.4392	0.0282332
ENSSSCG00000001095	0.119	0.6755	0.176166
ENSSSCG00000020723	0.6354	0.6835	0.929627
ENSSSCG00000003902	0.1262	0.6392	0.197434
ENSSSCG00000008004	0.1698	1.0138	0.167489
ENSSSCG00000000490	0	0	0
ENSSSCG00000010250	0.0042	0.5595	0.0075067
ENSSSCG00000007248	0.2186	0.5543	0.394371
ENSSSCG00000022212	0.0531	1.2052	0.0440591
ENSSSCG00000008516	0.0101	0.4886	0.0206713
ENSSSCG00000005842	0.1147	0.6254	0.183403
ENSSSCG00000026293	0.0284	0.5212	0.0544896
ENSSSCG00000006499	0.0038	0.5462	0.00695716
ENSSSCG00000007251	0.0515	0.54	0.0953704
ENSSSCG00000004592	0.0435	0.3119	0.139468
ENSSSCG00000017733	0.055	0.3982	0.138122
ENSSSCG00000004590	0.0669	0.6819	0.0981082
ENSSSCG00000004350	0.054	0.8611	0.0627105
ENSSSCG00000006361	0.0913	0.4466	0.204433
ENSSSCG00000005841	0.1967	1.5222	0.129221
ENSSSCG00000000491	0.1047	0.9285	0.112763
ENSSSCG00000016376	0.054	1.0887	0.0496004
ENSSSCG00000029981	0.026	0.4392	0.0591985
ENSSSCG00000008808	0.0159	0.6032	0.0263594
ENSSSCG00000026593	0.0216	0.5642	0.0382843
ENSSSCG00000016071	0.0815	0.8085	0.100804
ENSSSCG00000004010	0.2512	0.9331	0.26921
ENSSSCG00000000972	0.1781	1.2403	0.143594
ENSSSCG00000017669	0.0734	0.6389	0.114885
ENSSSCG00000029638	0.1914	0.3965	0.482724
ENSSSCG00000001820	0.0389	0.7899	0.0492467
ENSSSCG00000009425	0.1227	0.621	0.197585
ENSSSCG00000004353	0.0097	0.2831	0.0342635
ENSSSCG00000030454	0.0558	0.7422	0.0751819
ENSSSCG00000003085	0.0243	0.7269	0.0334296
ENSSSCG00000006828	0.0659	0.4033	0.163402
ENSSSCG00000017294	0	0	0
ENSSSCG00000013470	0.0583	0.6594	0.0884137
ENSSSCG00000026303	0.0449	0.8787	0.0510982
ENSSSCG00000026665	0.0582	0.4753	0.122449
ENSSSCG00000000534	0.0346	0.6501	0.0532226
ENSSSCG00000030623	0.2461	1.3955	0.176353
ENSSSCG00000024536	0.0858	0.7657	0.112054
ENSSSCG00000000840	0.0181	0.5219	0.034681
ENSSSCG00000023850	0.3211	1.2792	0.251016
ENSSSCG00000023043	0.1875	0.7403	0.253276
ENSSSCG00000000841	0.0484	0.5068	0.0955012
ENSSSCG00000000215	0.0904	0.5328	0.16967
ENSSSCG00000008267	0.0281	0.3547	0.0792219
ENSSSCG00000004220	0.0296	0.4325	0.0684393
ENSSSCG00000024797	0.1974	0.7324	0.269525
ENSSSCG00000017796	0.0236	0.4287	0.0550502
ENSSSCG00000026216	0.1774	1.6349	0.108508
ENSSSCG00000024570	0.2546	1.9992	0.127351
ENSSSCG00000030428	0.0902	0.5616	0.160613
ENSSSCG00000009777	0.0377	0.5231	0.0720703
ENSSSCG00000003192	0.2082	1.6486	0.126289
ENSSSCG00000009820	0.03	1.1232	0.0267094
ENSSSCG00000016494	0.0071	0.276	0.0257246
ENSSSCG00000011642	0.0092	0.4469	0.0205863
ENSSSCG00000000842	0.026	0.4592	0.0566202
ENSSSCG00000025905	0.0772	0.5288	0.145991
ENSSSCG00000030577	0.1041	0.6398	0.162707
ENSSSCG00000015692	0.0485	0.2519	0.192537
ENSSSCG00000010473	0.1552	0.8657	0.179277
ENSSSCG00000013035	0.0119	0.5887	0.020214
ENSSSCG00000006500	0.0408	0.47	0.0868085
ENSSSCG00000003580	0.0452	0.4108	0.110029
ENSSSCG00000010327	0.0102	0.7058	0.0144517
ENSSSCG00000009142	0.1187	0.6027	0.196947
ENSSSCG00000015534	0.0749	0.4197	0.178461
ENSSSCG00000004741	0.0651	0.6005	0.10841
ENSSSCG00000005846	0.0289	1.9252	0.0150114
ENSSSCG00000009356	0.1191	0.6273	0.189861
ENSSSCG00000000066	0.0526	0.7598	0.0692287
ENSSSCG00000016323	0.0376	0.7537	0.0498872
ENSSSCG00000004737	0.1108	0.7641	0.145007
ENSSSCG00000030508	0.0271	0.3649	0.0742669
ENSSSCG00000006024	0.0129	0.6264	0.0205939
ENSSSCG00000024081	0.093	0.6798	0.136805
ENSSSCG00000027883	0.0942	0.4992	0.188702
ENSSSCG00000026787	0.0117	0.3253	0.0359668
ENSSSCG00000015694	0.1637	0.7452	0.219673
ENSSSCG00000022866	0.0598	0.676	0.0884615
ENSSSCG00000002762	0.0897	0.3721	0.241064
ENSSSCG00000010737	0.0443	0.4028	0.10998
ENSSSCG00000017069	0.0275	0.4935	0.0557244
ENSSSCG00000001821	0.0291	0.6516	0.0446593
ENSSSCG00000008470	0.2709	0.7609	0.356026
ENSSSCG00000017335	0.1166	0.9512	0.122582
ENSSSCG00000029799	0.0175	0.485	0.0360825
ENSSSCG00000014539	0.0605	0.4797	0.12612
ENSSSCG00000017795	0.1595	0.727	0.219395
ENSSSCG00000021063	0.0042	0.912	0.00460526
ENSSSCG00000015393	0.0286	0.3566	0.0802019
ENSSSCG00000015695	0.0408	0.7299	0.0558981
ENSSSCG00000015753	0.0842	1.0516	0.0800685
ENSSSCG00000011183	0.02	0.4521	0.044238
ENSSSCG00000030397	0.0582	0.4246	0.13707
ENSSSCG00000014203	0.02	0.8597	0.0232639
ENSSSCG00000029179	0.0955	0.9006	0.10604
ENSSSCG00000028762	0.0987	0.8616	0.114554
ENSSSCG00000004221	0.2578	0.5966	0.432115
ENSSSCG00000010560	0.0759	0.8796	0.0862892
ENSSSCG00000010441	0.2031	0.525	0.386857
ENSSSCG00000029722	0.032	0.4397	0.0727769
ENSSSCG00000004358	0.1226	0.5775	0.212294
ENSSSCG00000024096	0.1669	0.5352	0.311846
ENSSSCG00000017678	0.0069	0.4319	0.0159759
ENSSSCG00000009933	0.0375	0.7709	0.0486444
ENSSSCG00000006093	0.0925	0.5836	0.158499
ENSSSCG00000017670	0.0044	0.2654	0.0165787
ENSSSCG00000025466	0.0757	1.3394	0.0565178
ENSSSCG00000008415	0.0752	0.4692	0.160273
ENSSSCG00000023579	0.0244	0.7398	0.0329819
ENSSSCG00000001379	0	0	0
ENSSSCG00000017336	0.0625	0.6166	0.101362
ENSSSCG00000026029	0.1084	0.6331	0.171221
ENSSSCG00000012556	0.0702	0.4159	0.168791
ENSSSCG00000010251	0.0673	0.6205	0.108461
ENSSSCG00000027564	0.0041	0.4136	0.00991296
ENSSSCG00000005015	0.0202	0.5894	0.0342721
ENSSSCG00000030289	0.0078	0.7722	0.010101
ENSSSCG00000024969	0.0999	0.9127	0.109455
ENSSSCG00000000843	0.0583	0.7264	0.0802588
ENSSSCG00000029989	0.0321	0.5894	0.0544622
ENSSSCG00000025959	0.2397	0.9613	0.24935
ENSSSCG00000029134	0.1162	1.019	0.114033
ENSSSCG00000008974	0.035	0.6082	0.0575469
ENSSSCG00000024761	0.0159	0.3554	0.0447383
ENSSSCG00000017502	0.0692	0.6024	0.114874
ENSSSCG00000008635	0.049	0.8979	0.0545718
ENSSSCG00000027190	0.2039	0.9746	0.209214
ENSSSCG00000006661	0.0119	0.4343	0.0274004
ENSSSCG00000022645	0.0081	1.0987	0.00737235
ENSSSCG00000011841	0.1469	0.3618	0.406025
ENSSSCG00000023027	0.1419	0.5775	0.245714
ENSSSCG00000021319	0.0687	0.523	0.131358
ENSSSCG00000000691	0.0338	0.6348	0.0532451
ENSSSCG00000009811	0.0088	0.9195	0.00957042
ENSSSCG00000008268	0.0496	0.3402	0.145797
ENSSSCG00000010587	0.0067	0.5586	0.0119943
ENSSSCG00000003757	0.0699	0.7464	0.0936495
ENSSSCG00000005973	0.0349	0.3993	0.087403
ENSSSCG00000008924	0.0547	0.4814	0.113627
ENSSSCG00000005058	0.0367	0.7835	0.0468411
ENSSSCG00000001010	0.0519	1.4988	0.0346277
ENSSSCG00000016289	0.0055	0.4418	0.0124491
ENSSSCG00000025952	0.0907	0.7062	0.128434
ENSSSCG00000021845	0.0392	0.4388	0.0893345
ENSSSCG00000004745	0.1287	0.5156	0.249612
ENSSSCG00000008035	0.116	0.9415	0.123208
ENSSSCG00000001960	0.0626	0.8388	0.0746304
ENSSSCG00000008222	0.0118	0.6733	0.0175256
ENSSSCG00000006347	0.1076	0.7135	0.150806
ENSSSCG00000010137	0.0324	0.9767	0.0331729
ENSSSCG00000009823	0.0028	0.6674	0.00419539
ENSSSCG00000022656	0.2675	0.7266	0.368153
ENSSSCG00000003998	0.425	2.4472	0.173668
ENSSSCG00000009370	0.0391	0.5472	0.0714547
ENSSSCG00000001876	0.0171	1.0441	0.0163777
ENSSSCG00000029123	0.1009	0.6424	0.157067
ENSSSCG00000028343	0.1263	0.5379	0.234802
ENSSSCG00000022958	0.0741	0.5726	0.12941
ENSSSCG00000017385	0	0	0
ENSSSCG00000002806	0.0618	0.738	0.0837398
ENSSSCG00000012984	0.0568	0.7207	0.0788123
ENSSSCG00000016948	0.0122	0.3886	0.0313948
ENSSSCG00000005016	0.0936	0.5297	0.176704
ENSSSCG00000029113	0.111	0.6518	0.170298
ENSSSCG00000003973	0.0072	1.0755	0.00669456
ENSSSCG00000016005	0.0077	0.5097	0.0151069
ENSSSCG00000015972	0.0384	0.339	0.113274
ENSSSCG00000027782	0.1324	0.6551	0.202107
ENSSSCG00000017301	0.0032	0.3345	0.00956652
ENSSSCG00000029279	0.0125	3.9259	0.00318398
ENSSSCG00000030408	0.1757	0.8434	0.208323
ENSSSCG00000011645	0.1098	0.578	0.189965
ENSSSCG00000012861	0.8362	13.9254	0.0600485
ENSSSCG00000023533	0.085	0.9922	0.0856682
ENSSSCG00000004134	0.0304	0.4423	0.0687316
ENSSSCG00000004224	0.0947	0.8386	0.112926
ENSSSCG00000023078	0.1604	0.8236	0.194755
ENSSSCG00000007395	0.0167	0.2907	0.0574475
ENSSSCG00000021794	0.1284	1.4319	0.0896711
ENSSSCG00000007767	0.0395	1.2063	0.0327448
ENSSSCG00000001877	0.0359	0.4061	0.0884019
ENSSSCG00000004012	0.0696	2.0292	0.0342992
ENSSSCG00000027498	0.0374	0.3857	0.0969666
ENSSSCG00000017685	0.0427	0.3549	0.120316
ENSSSCG00000015095	0.025	0.369	0.0677507
ENSSSCG00000008920	0.3891	0.9629	0.404092
ENSSSCG00000017339	0.0236	0.504	0.0468254
ENSSSCG00000014325	0.0215	0.4999	0.0430086
ENSSSCG00000009427	0.235	0.4923	0.477351
ENSSSCG00000013539	0.0403	1.3713	0.0293882
ENSSSCG00000024259	0.0556	0.4072	0.136542
ENSSSCG00000003093	0.0243	0.7935	0.0306238
ENSSSCG00000023223	0.1407	1.1667	0.120597
ENSSSCG00000016677	0.0439	0.5278	0.0831754
ENSSSCG00000016949	0.0164	0.5639	0.0290832
ENSSSCG00000015826	0.0815	0.7547	0.10799
ENSSSCG00000005354	0.1212	0.6096	0.198819
ENSSSCG00000015343	0.0094	0.5008	0.01877
ENSSSCG00000027323	0.0086	0.4609	0.0186591
ENSSSCG00000001201	0.1163	0.4345	0.267664
ENSSSCG00000004861	0.075	1.0805	0.0694123
ENSSSCG00000000846	0.0527	0.4544	0.115977
ENSSSCG00000001679	0.086	0.535	0.160748
ENSSSCG00000023926	0.0548	0.698	0.07851
ENSSSCG00000012939	0.0389	1.3793	0.0282027
ENSSSCG00000025521	0.153	0.7707	0.198521
ENSSSCG00000014235	0.0732	0.7461	0.0981102
ENSSSCG00000010741	0.0364	0.6947	0.0523967
ENSSSCG00000026613	0.0852	0.6138	0.138807
ENSSSCG00000008608	0.0659	0.6158	0.107015
ENSSSCG00000012622	0.002	0.5584	0.00358166
ENSSSCG00000013601	0.0507	0.788	0.0643401
ENSSSCG00000002337	0.0158	0.5227	0.0302277
ENSSSCG00000005355	0.0645	0.5945	0.108495
ENSSSCG00000000848	0.0396	0.6293	0.0629271
ENSSSCG00000015110	0.0272	0.4157	0.0654318
ENSSSCG00000026960	0.1509	0.5659	0.266655
ENSSSCG00000013573	0.0039	3.8844	0.00100402
ENSSSCG00000001769	0.0037	0.428	0.00864486
ENSSSCG00000015755	0.1315	0.4862	0.270465
ENSSSCG00000010000	0.2742	1.0632	0.257901
ENSSSCG00000012560	0	0	0
ENSSSCG00000007031	0.0295	0.5148	0.0573038
ENSSSCG00000027514	0.1579	0.5147	0.306781
ENSSSCG00000013005	0.0168	0.7614	0.0220646
ENSSSCG00000003111	0.0386	0.6363	0.0606632
ENSSSCG00000017386	0.0139	0.4506	0.0308478
ENSSSCG00000014264	0.0356	0.4815	0.0739356
ENSSSCG00000027953	0.2845	1.5718	0.181003
ENSSSCG00000017799	0.0432	0.4535	0.0952591
ENSSSCG00000000695	0.0251	0.7112	0.0352925
ENSSSCG00000015492	0.147	0.6101	0.240944
ENSSSCG00000004752	0.1569	0.6631	0.236616
ENSSSCG00000002672	0.2431	1.5372	0.158145
ENSSSCG00000010314	0.0011	0.341	0.00322581
ENSSSCG00000014579	0.0524	0.6599	0.079406
ENSSSCG00000010010	0.0567	1.0229	0.0554306
ENSSSCG00000004368	0.02	0.8671	0.0230654
ENSSSCG00000026521	0.0746	0.9454	0.0789084
ENSSSCG00000000696	0.1418	0.6787	0.208929
ENSSSCG00000003169	0.1039	0.8584	0.121039
ENSSSCG00000011567	0.0996	0.7473	0.13328
ENSSSCG00000013670	0.0353	1.3283	0.0265753
ENSSSCG00000004753	0.016	0.4409	0.0362894
ENSSSCG00000024932	0.1769	0.622	0.284405
ENSSSCG00000017959	0.1045	0.7831	0.133444
ENSSSCG00000028225	0.0587	0.5351	0.109699
ENSSSCG00000020796	0.1644	0.7851	0.2094
ENSSSCG00000008748	0.0334	0.1105	0.302262
ENSSSCG00000028384	0.0027	0.4248	0.00635593
ENSSSCG00000003904	0.0245	0.4253	0.0576064
ENSSSCG00000007289	0.013	0.4433	0.0293255
ENSSSCG00000005859	0.1297	0.8319	0.155908
ENSSSCG00000003420	0.1395	1.211	0.115194
ENSSSCG00000003553	0.0253	0.3902	0.0648385
ENSSSCG00000011620	0.0294	0.9063	0.0324396
ENSSSCG00000030229	0.1083	0.6407	0.169034
ENSSSCG00000009401	0.0451	0.4646	0.0970728
ENSSSCG00000009226	0.0396	0.8331	0.0475333
ENSSSCG00000017303	0.1382	0.5896	0.234396
ENSSSCG00000025765	0.0285	0.6751	0.042216
ENSSSCG00000023954	0.1163	0.4326	0.26884
ENSSSCG00000025966	0.0074	0.4356	0.0169881
ENSSSCG00000003343	0.0496	1.4793	0.0335294
ENSSSCG00000009359	0.0819	0.6448	0.127016
ENSSSCG00000017940	0.012	0.595	0.0201681
ENSSSCG00000000282	0.0096	0.478	0.0200837
ENSSSCG00000021038	0.0992	0.69	0.143768
ENSSSCG00000009372	0.2092	0.6249	0.334774
ENSSSCG00000011953	0.0594	0.5864	0.101296
ENSSSCG00000000536	0.0215	0.3506	0.0613234
ENSSSCG00000008221	0.0448	0.4486	0.0998663
ENSSSCG00000014061	0.0078	0.5982	0.0130391
ENSSSCG00000004135	0.0623	0.731	0.0852257
ENSSSCG00000001508	0.0763	0.6816	0.111942
ENSSSCG00000002867	0.0843	0.5723	0.1473
ENSSSCG00000005860	0.0035	2.5025	0.0013986
ENSSSCG00000004603	0.0416	0.3258	0.127686
ENSSSCG00000005364	0.0806	0.6893	0.11693
ENSSSCG00000010564	0.1128	0.5537	0.20372
ENSSSCG00000000980	0.164	1.7427	0.0941068
ENSSSCG00000003554	0.04	1.0046	0.0398168
ENSSSCG00000015756	0.2515	0.7967	0.315677
ENSSSCG00000006913	0.1043	0.6312	0.165241
ENSSSCG00000028228	0.0045	0.4976	0.00904341
ENSSSCG00000017165	0.2034	1.1658	0.174472
ENSSSCG00000017935	0.0081	0.4793	0.0168996
ENSSSCG00000004757	0.0223	0.9695	0.0230015
ENSSSCG00000007422	0.0181	0.4757	0.0380492
ENSSSCG00000010676	0.0642	0.6013	0.106769
ENSSSCG00000022534	0.1043	0.6312	0.165241
ENSSSCG00000021698	0.3627	1.225	0.296082
ENSSSCG00000013404	0.6592	67.7692	0.00972713
ENSSSCG00000015827	0.0117	0.6654	0.0175834
ENSSSCG00000022164	0.1527	1.3407	0.113896
ENSSSCG00000010508	0.0113	0.3745	0.0301736
ENSSSCG00000011233	0.0637	0.7611	0.0836947
ENSSSCG00000005918	0.0955	1.0729	0.0890111
ENSSSCG00000011955	0.0183	0.2854	0.0641205
ENSSSCG00000002431	0.1155	0.7672	0.150547
ENSSSCG00000028049	0.0913	1.5499	0.058907
ENSSSCG00000004042	0.1122	1.747	0.0642244
ENSSSCG00000001038	0.0683	0.5463	0.125023
ENSSSCG00000021495	0.1472	0.6063	0.242784
ENSSSCG00000015934	0.0354	0.5465	0.0647758
ENSSSCG00000006873	0.1673	0.668	0.250449
ENSSSCG00000024254	0.0933	0.9672	0.096464
ENSSSCG00000004043	0.1868	2.0723	0.0901414
ENSSSCG00000013978	0.1685	1.4934	0.11283
ENSSSCG00000013082	0.0716	0.5761	0.124284
ENSSSCG00000008382	0.0209	0.4799	0.0435507
ENSSSCG00000020790	0	0	0
ENSSSCG00000008750	0.0865	0.72	0.120139
ENSSSCG00000002760	0.0127	1.0073	0.012608
ENSSSCG00000026017	0.1461	0.5225	0.279617
ENSSSCG00000003849	0	0	0
ENSSSCG00000009826	0.1856	0.7941	0.233724
ENSSSCG00000013582	0.0066	1.2405	0.00532044
ENSSSCG00000021399	0	0	0
ENSSSCG00000026705	0.1905	0.5994	0.317818
ENSSSCG00000006519	0.0161	0.4002	0.0402299
ENSSSCG00000028504	0.0165	0.8887	0.0185664
ENSSSCG00000013468	0.0493	1.6962	0.029065
ENSSSCG00000004762	0.0584	0.4772	0.122381
ENSSSCG00000012578	0.0428	1.3963	0.0306524
ENSSSCG00000026077	0.1428	0.8428	0.169435
ENSSSCG00000015195	0.1099	0.3675	0.299048
ENSSSCG00000012564	0.0026	0.3594	0.00723428
ENSSSCG00000017936	0	0	0
ENSSSCG00000005062	0.092	0.5217	0.176347
ENSSSCG00000011623	0.0477	1.1623	0.0410393
ENSSSCG00000023331	0.0119	1.3175	0.00903226
ENSSSCG00000005366	0.0152	0.5466	0.0278083
ENSSSCG00000004764	0.0168	0.5937	0.0282971
ENSSSCG00000010821	0.1024	0.727	0.140853
ENSSSCG00000007646	0.0153	0.7112	0.0215129
ENSSSCG00000014427	0.0517	0.7803	0.0662566
ENSSSCG00000011746	0.0657	0.7101	0.0925222
ENSSSCG00000005171	0.1181	0.7008	0.168522
ENSSSCG00000008536	0.1693	0.8592	0.197044
ENSSSCG00000010620	0.0395	0.5631	0.0701474
ENSSSCG00000029627	0.106	1.4642	0.0723945
ENSSSCG00000011956	0.1467	0.5981	0.245277
ENSSSCG00000015430	0.0755	0.607	0.124382
ENSSSCG00000005460	0.1241	0.9688	0.128097
ENSSSCG00000010669	0.0737	0.4479	0.164546
ENSSSCG00000004610	0.1827	0.877	0.208324
ENSSSCG00000022048	0.0541	0.6493	0.0833205
ENSSSCG00000015112	0.0746	0.5253	0.142014
ENSSSCG00000009814	0.0305	0.4653	0.0655491
ENSSSCG00000024046	0.1865	0.769	0.242523
ENSSSCG00000000164	0.0196	0.5456	0.0359238
ENSSSCG00000016680	0.0192	0.4162	0.0461317
ENSSSCG00000005917	0.0876	1.0166	0.0861696
ENSSSCG00000001824	0.2059	0.9395	0.219159
ENSSSCG00000014791	0.1538	0.914	0.168271
ENSSSCG00000003830	0.1142	0.4266	0.267698
ENSSSCG00000013748	0.168	1.1024	0.152395
ENSSSCG00000025900	0.0324	0.898	0.0360802
ENSSSCG00000011491	0.0106	0.563	0.0188277
ENSSSCG00000023949	0.0087	1.1976	0.00726453
ENSSSCG00000025571	0	0	0
ENSSSCG00000007984	0.1023	1.2903	0.0792839
ENSSSCG00000001347	0.0237	0.6395	0.0370602
ENSSSCG00000024748	0.0811	0.5156	0.157292
ENSSSCG00000004772	0.0557	0.5175	0.107633
ENSSSCG00000022612	0.0292	0.6045	0.0483044
ENSSSCG00000024983	0.0101	1.1022	0.00916349
ENSSSCG00000005370	0.2325	0.764	0.304319
ENSSSCG00000021791	0.1938	0.4619	0.419571
ENSSSCG00000010316	0.0517	0.4404	0.117393
ENSSSCG00000029262	0.0145	0.5591	0.0259345
ENSSSCG00000024240	0.1489	1.1728	0.126961
ENSSSCG00000010114	0.0444	0.7887	0.0562952
ENSSSCG00000010876	0.0171	0.6185	0.0276475
ENSSSCG00000009259	0.0137	0.5865	0.0233589
ENSSSCG00000015432	0.0825	0.3402	0.242504
ENSSSCG00000030220	0.0452	0.4024	0.112326
ENSSSCG00000026569	0.1297	0.9826	0.131997
ENSSSCG00000013467	0.0708	1.5952	0.0443831
ENSSSCG00000028663	0.0017	0.5383	0.00315809
ENSSSCG00000010743	0.1375	0.921	0.149294
ENSSSCG00000013245	0.0409	0.4751	0.0860871
ENSSSCG00000002759	0.0871	0.666	0.130781
ENSSSCG00000024636	0.0858	1.2896	0.0665323
ENSSSCG00000005373	0.0266	0.6225	0.0427309
ENSSSCG00000017167	0.0236	1.0018	0.0235576
ENSSSCG00000006029	0.0997	0.4561	0.218592
ENSSSCG00000027103	0.0639	0.7132	0.0895962
ENSSSCG00000003393	0.0902	0.8976	0.10049
ENSSSCG00000030053	0.0055	0.3899	0.0141062
ENSSSCG00000026934	0.1469	0.4476	0.328195
ENSSSCG00000005065	0.0944	0.481	0.196258
ENSSSCG00000011454	0.0758	0.547	0.138574
ENSSSCG00000026897	0.1653	1.1669	0.141657
ENSSSCG00000017937	0.045	0.4224	0.106534
ENSSSCG00000026194	0.0219	0.4872	0.0449507
ENSSSCG00000029402	0.05	0.6704	0.0745823
ENSSSCG00000002846	0.0045	0.4101	0.0109729
ENSSSCG00000029702	0.0281	0.9207	0.0305203
ENSSSCG00000004456	0.1029	0.7334	0.140305
ENSSSCG00000011725	0.0045	0.449	0.0100223
ENSSSCG00000021729	0.0613	0.484	0.126653
ENSSSCG00000006301	0.0171	0.4874	0.0350841
ENSSSCG00000006520	0.0581	0.5259	0.110477
ENSSSCG00000005174	0	0	0
ENSSSCG00000003566	0.0249	0.8392	0.0296711
ENSSSCG00000014811	0.0288	0.8988	0.0320427
ENSSSCG00000004884	0.0479	0.4825	0.0992746
ENSSSCG00000025949	0.0149	0.6918	0.021538
ENSSSCG00000011282	0.1107	0.5459	0.202784
ENSSSCG00000002433	0	0	0
ENSSSCG00000014955	0.0823	0.8315	0.0989778
ENSSSCG00000008756	0.0017	0.3508	0.00484607
ENSSSCG00000028491	0.0435	0.4467	0.0973808
ENSSSCG00000000543	0.1774	6.7963	0.0261024
ENSSSCG00000023373	0.1103	0.8223	0.134136
ENSSSCG00000004140	0.1023	0.6557	0.156016
ENSSSCG00000016170	0.2049	0.5829	0.351518
ENSSSCG00000021213	0.1328	0.5148	0.257964
ENSSSCG00000029236	0.0603	1.7918	0.0336533
ENSSSCG00000000005	0.1474	0.6521	0.226039
ENSSSCG00000002640	0.0504	1.1239	0.0448438
ENSSSCG00000010511	0.011	0.1006	0.109344
ENSSSCG00000016682	0.0652	0.5597	0.116491
ENSSSCG00000013771	0.0099	0.5905	0.0167655
ENSSSCG00000029999	0.1198	0.785	0.152611
ENSSSCG00000015576	0.0298	0.6983	0.0426751
ENSSSCG00000013600	0.004	0.6379	0.00627058
ENSSSCG00000012603	0.0495	0.5047	0.0980781
ENSSSCG00000023174	0.1567	0.7809	0.200666
ENSSSCG00000024500	0.1592	1.7445	0.0912582
ENSSSCG00000000508	0.0742	0.4471	0.165958
ENSSSCG00000009320	0.1183	0.9179	0.128881
ENSSSCG00000011252	0.0451	0.7208	0.0625694
ENSSSCG00000012489	0.1639	0.5679	0.288607
ENSSSCG00000003976	0.0074	0.3716	0.0199139
ENSSSCG00000027449	0.0419	0.4874	0.0859664
ENSSSCG00000013308	0.0299	0.5644	0.0529766
ENSSSCG00000030231	0.0093	1.8139	0.00512707
ENSSSCG00000016985	0.0267	0.6768	0.0394504
ENSSSCG00000007425	0.0358	0.747	0.047925
ENSSSCG00000021746	0.1386	0.644	0.215217
ENSSSCG00000011593	0.0158	0.5112	0.0309077
ENSSSCG00000016760	0.0425	0.538	0.0789963
ENSSSCG00000004238	0.038	0.4551	0.0834981
ENSSSCG00000030425	0.0942	0.6891	0.1367
ENSSSCG00000021270	0.0702	0.3123	0.224784
ENSSSCG00000016762	0.0369	1.0099	0.0365383
ENSSSCG00000022066	0.0448	1.5813	0.0283311
ENSSSCG00000024123	0.1584	0.5735	0.276199
ENSSSCG00000006302	0.0465	0.63	0.0738095
ENSSSCG00000024648	0.0046	0.3922	0.0117287
ENSSSCG00000007426	0.0823	0.6352	0.129565
ENSSSCG00000008980	0.0916	0.6228	0.147078
ENSSSCG00000017506	0.0011	0.3538	0.0031091
ENSSSCG00000013312	0.0519	0.4075	0.127362
ENSSSCG00000011677	0.129	0.5951	0.21677
ENSSSCG00000000119	0.0044	0.9597	0.00458477
ENSSSCG00000001992	0.0505	0.6391	0.0790174
ENSSSCG00000029810	0.1059	0.5923	0.178795
ENSSSCG00000015712	0.1153	0.8068	0.14291
ENSSSCG00000002758	0.1048	1.1301	0.0927352
ENSSSCG00000027211	0.018	0.2222	0.0810081
ENSSSCG00000024827	0.0723	1.1726	0.0616579
ENSSSCG00000015667	0.0341	0.183	0.186339
ENSSSCG00000017310	0.0442	0.324	0.13642
ENSSSCG00000003114	0.0984	0.9512	0.103448
ENSSSCG00000026488	0.0497	0.4454	0.111585
ENSSSCG00000027711	0.0624	0.8211	0.0759956
ENSSSCG00000029517	0.0419	0.5198	0.0806079
ENSSSCG00000000426	0.0266	0.5049	0.0526837
ENSSSCG00000009774	0.2213	0.9125	0.242521
ENSSSCG00000023001	0.1551	1.0537	0.147196
ENSSSCG00000014900	0.0038	0.4777	0.00795478
ENSSSCG00000005064	0.1003	0.3347	0.299671
ENSSSCG00000008478	0.0252	0.5031	0.0500894
ENSSSCG00000025852	0.1466	0.7916	0.185195
ENSSSCG00000016768	0.1081	0.233	0.463948
ENSSSCG00000015668	0.0591	0.4965	0.119033
ENSSSCG00000016098	0.0844	0.3799	0.222164
ENSSSCG00000011961	0.0534	0.3985	0.134003
ENSSSCG00000016097	0.2294	0.7421	0.309123
ENSSSCG00000002434	0.1109	0.7405	0.149764
ENSSSCG00000003652	0.0446	0.3283	0.135851
ENSSSCG00000016769	0.043	0.5574	0.0771439
ENSSSCG00000008538	0.0719	0.3977	0.18079
ENSSSCG00000001056	0.0101	0.2928	0.0344945
ENSSSCG00000030317	0.1181	0.4463	0.26462
ENSSSCG00000016510	0.0512	0.2937	0.174328
ENSSSCG00000029094	0.0304	0.8664	0.0350877
ENSSSCG00000009732	0.1143	0.8192	0.139526
ENSSSCG00000022413	0.1578	0.8914	0.177025
ENSSSCG00000004785	0.0281	0.9207	0.0305203
ENSSSCG00000006522	0.0799	0.702	0.113818
ENSSSCG00000003091	0.0228	0.6561	0.0347508
ENSSSCG00000005383	0.1267	0.6672	0.189898
ENSSSCG00000017388	0.0556	0.5831	0.0953524
ENSSSCG00000013083	0.0042	0.2736	0.0153509
ENSSSCG00000022119	0.0869	0.6837	0.127103
ENSSSCG00000001517	0.4073	0.9195	0.442958
ENSSSCG00000008040	0.0476	1.0257	0.0464073
ENSSSCG00000010027	0.0077	0.5803	0.013269
ENSSSCG00000021799	0.4265	1.4642	0.291285
ENSSSCG00000011569	0.1877	0.8533	0.21997
ENSSSCG00000007427	0.1208	0.6267	0.192756
ENSSSCG00000008637	0.248	0.8433	0.294083
ENSSSCG00000003596	0.0079	0.6183	0.012777
ENSSSCG00000009620	0.0174	0.7261	0.0239636
ENSSSCG00000029192	0.0126	0.5453	0.0231065
ENSSSCG00000003699	0.056	0.5163	0.108464
ENSSSCG00000016834	0.0267	0.5317	0.0502163
ENSSSCG00000005901	0.1151	1.2377	0.0929951
ENSSSCG00000009113	0.0069	0.5913	0.0116692
ENSSSCG00000029594	0.082	0.5421	0.151264
ENSSSCG00000005386	0.0583	0.4256	0.136983
ENSSSCG00000007684	0.0592	0.373	0.158713
ENSSSCG00000016017	0.0619	0.6577	0.0941159
ENSSSCG00000015504	0.0274	0.6248	0.043854
ENSSSCG00000009971	0.1109	0.8224	0.134849
ENSSSCG00000017418	0.0043	0.6949	0.00618794
ENSSSCG00000015714	0.0536	0.6901	0.0776699
ENSSSCG00000005387	0.1045	0.7373	0.141733
ENSSSCG00000003461	0.3296	0.4927	0.668967
ENSSSCG00000006544	0.0033	0.2405	0.0137214
ENSSSCG00000023680	0.0513	0.3813	0.13454
ENSSSCG00000010680	0.0549	0.5153	0.10654
ENSSSCG00000025151	0.0085	0.6207	0.0136942
ENSSSCG00000029776	0.0949	0.5572	0.170316
ENSSSCG00000002723	0.0594	0.7432	0.0799247
ENSSSCG00000017560	0.0399	0.4127	0.0966804
ENSSSCG00000017419	0.0164	0.4827	0.0339756
ENSSSCG00000007270	0.0903	0.683	0.132211
ENSSSCG00000015669	0.0053	0.3016	0.0175729
ENSSSCG00000008479	0.1211	0.4967	0.243809
ENSSSCG00000005388	0.157	0.6268	0.250479
ENSSSCG00000022902	0.1399	1.1848	0.118079
ENSSSCG00000011284	0.1311	0.6532	0.200704
ENSSSCG00000001966	0.0149	0.3641	0.0409228
ENSSSCG00000002952	0.0557	0.8115	0.0686383
ENSSSCG00000015936	0.1155	0.4736	0.243877
ENSSSCG00000029519	0.1036	0.6796	0.152443
ENSSSCG00000007428	0.111	0.8877	0.125042
ENSSSCG00000000512	0.0506	0.5497	0.0920502
ENSSSCG00000029741	0.0042	0.7241	0.0058003
ENSSSCG00000021918	0.0866	0.7028	0.123221
ENSSSCG00000026230	0.0222	0.5573	0.0398349
ENSSSCG00000003850	0.0286	0.4761	0.0600714
ENSSSCG00000028738	0.4265	1.4642	0.291285
ENSSSCG00000009781	0.0489	0.8489	0.057604
ENSSSCG00000029274	0.1132	0.4742	0.238718
ENSSSCG00000003653	0.1639	1.1916	0.137546
ENSSSCG00000011845	0.0275	0.4552	0.060413
ENSSSCG00000008540	0.003	0.3416	0.0087822
ENSSSCG00000003100	0.078	0.7856	0.0992872
ENSSSCG00000016835	0.0781	0.6187	0.126232
ENSSSCG00000010351	0.0732	0.4239	0.172682
ENSSSCG00000005920	0.0662	1.0914	0.060656
ENSSSCG00000030405	0.0417	0.5427	0.076838
ENSSSCG00000007433	0.0214	0.5168	0.0414087
ENSSSCG00000000165	0.1501	0.602	0.249336
ENSSSCG00000005072	0.0035	0.4402	0.00795093
ENSSSCG00000006667	0.1228	0.8299	0.14797
ENSSSCG00000000004	0.3184	2.2367	0.142353
ENSSSCG00000006619	0.0034	0.2772	0.0122655
ENSSSCG00000025820	0.0736	0.9055	0.0812811
ENSSSCG00000014269	0.0603	0.406	0.148522
ENSSSCG00000001968	0.2183	1.1303	0.193135
ENSSSCG00000029300	0.1019	1.7084	0.0596465
ENSSSCG00000022171	0.1155	0.4226	0.273308
ENSSSCG00000026784	0.1031	2.3403	0.0440542
ENSSSCG00000010029	0.004	0.4394	0.00910332
ENSSSCG00000004385	0.0295	0.3347	0.0881386
ENSSSCG00000024176	0.1674	0.4563	0.366864
ENSSSCG00000008482	0.0946	0.4203	0.225077
ENSSSCG00000030497	0.2293	0.53	0.432642
ENSSSCG00000006756	0.0083	0.7677	0.0108115
ENSSSCG00000009782	0.0682	0.6962	0.0979604
ENSSSCG00000000120	0.0383	0.7584	0.0505011
ENSSSCG00000029679	0.0061	0.6158	0.00990581
ENSSSCG00000027537	0.1365	0.572	0.238636
ENSSSCG00000013176	0.0515	0.5958	0.0864384
ENSSSCG00000021744	0.2838	1.0057	0.282192
ENSSSCG00000026617	0.0115	0.2984	0.0385389
ENSSSCG00000010514	0.0524	0.8226	0.0637005
ENSSSCG00000000579	0.0078	0.5938	0.0131357
ENSSSCG00000013534	0.0712	1.0415	0.0683629
ENSSSCG00000022579	0.1113	2.0383	0.0546043
ENSSSCG00000022123	0.1331	1.0341	0.128711
ENSSSCG00000011572	0.0342	0.7487	0.0456792
ENSSSCG00000014239	0.0581	0.6871	0.0845583
ENSSSCG00000007432	0.0671	0.7873	0.085228
ENSSSCG00000029343	0.0328	0.58	0.0565517
ENSSSCG00000003570	0.0138	0.5346	0.0258137
ENSSSCG00000024880	0.0237	0.4858	0.0487855
ENSSSCG00000017553	0.0015	0.4875	0.00307692
ENSSSCG00000023960	0.1397	0.7953	0.175657
ENSSSCG00000028582	0.093	0.8247	0.112768
ENSSSCG00000028757	0.0307	0.5818	0.0527673
ENSSSCG00000029841	0.474	67.7359	0.00699777
ENSSSCG00000000167	0.01	0.197	0.0507614
ENSSSCG00000010016	0.0509	0.5826	0.087367
ENSSSCG00000001646	0.073	0.5032	0.145072
ENSSSCG00000023130	0.1538	0.8795	0.174872
ENSSSCG00000014331	0.0372	0.3877	0.0959505
ENSSSCG00000023660	0.0402	0.8458	0.047529
ENSSSCG00000011594	0.0056	0.4317	0.012972
ENSSSCG00000002408	0.0587	1.0301	0.0569848
ENSSSCG00000024253	0.0056	0.4341	0.0129003
ENSSSCG00000024907	0.1514	1.2388	0.122215
ENSSSCG00000003146	0.2157	1.0282	0.209784
ENSSSCG00000017674	0.0141	0.3138	0.0449331
ENSSSCG00000004624	0.0254	0.6011	0.0422559
ENSSSCG00000013913	0.0649	1.5407	0.0421237
ENSSSCG00000007782	0.0445	0.6577	0.06766
ENSSSCG00000008640	0.1514	0.6986	0.216719
ENSSSCG00000016772	0.0268	1.0147	0.0264117
ENSSSCG00000020698	0.1023	0.4105	0.249208
ENSSSCG00000013367	0.0162	0.4484	0.0361285
ENSSSCG00000005399	0.0138	0.6145	0.0224573
ENSSSCG00000014989	0.0187	0.2819	0.0663356
ENSSSCG00000001204	0.1972	0.6066	0.325091
ENSSSCG00000004625	0.0346	1.0796	0.0320489
ENSSSCG00000022838	0.1371	2.2082	0.0620868
ENSSSCG00000013085	0.0321	0.7709	0.0416396
ENSSSCG00000001536	0.0275	0.6895	0.039884
ENSSSCG00000029145	0.0081	0.5629	0.0143898
ENSSSCG00000030486	0.0419	0.6085	0.0688578
ENSSSCG00000026424	0.014	0.5971	0.0234467
ENSSSCG00000013063	0.1315	0.5328	0.246809
ENSSSCG00000007301	0.1143	0.6603	0.173103
ENSSSCG00000007046	0.0864	0.5316	0.162528
ENSSSCG00000014327	0.0305	0.3804	0.0801788
ENSSSCG00000011068	1.467	4.0073	0.366082
ENSSSCG00000029099	0.0149	0.6918	0.021538
ENSSSCG00000022430	0.0319	0.4538	0.0702953
ENSSSCG00000026663	0.0773	0.9017	0.085727
ENSSSCG00000005038	0	0	0
ENSSSCG00000002390	0.0477	0.4679	0.101945
ENSSSCG00000004895	0.0972	0.5361	0.181309
ENSSSCG00000013011	0.1751	1.2283	0.142555
ENSSSCG00000001970	0.0779	0.6356	0.122561
ENSSSCG00000002854	0.0936	0.6645	0.140858
ENSSSCG00000000093	0.0037	0.724	0.0051105
ENSSSCG00000028390	0.0738	0.8536	0.0864574
ENSSSCG00000010569	0.0142	0.4313	0.0329237
ENSSSCG00000004247	0.0043	0.3071	0.014002
ENSSSCG00000022757	0.0298	0.6949	0.0428839
ENSSSCG00000017391	0.045	0.5285	0.0851466
ENSSSCG00000028831	0.0177	0.8119	0.0218007
ENSSSCG00000022904	0.0686	0.5741	0.119491
ENSSSCG00000022316	0.054	1.6354	0.0330194
ENSSSCG00000026472	0.1212	0.5775	0.20987
ENSSSCG00000009663	0.1068	1.3297	0.0803189
ENSSSCG00000001005	0.0539	1.1216	0.0480563
ENSSSCG00000009733	0.1237	1.1964	0.103394
ENSSSCG00000008542	0.1153	0.6306	0.182842
ENSSSCG00000015441	0.1017	0.6548	0.155315
ENSSSCG00000007986	0.1274	1.2887	0.0988593
ENSSSCG00000027687	0.0249	0.9996	0.02491
ENSSSCG00000009119	0.1259	1.2601	0.0999127
ENSSSCG00000006665	0.0025	0.427	0.0058548
ENSSSCG00000017968	0.0965	0.6904	0.139774
ENSSSCG00000028826	0.0208	0.364	0.0571429
ENSSSCG00000023193	0.1231	0.4402	0.279646
ENSSSCG00000021961	0.1175	0.6825	0.172161
ENSSSCG00000028973	0.0043	0.6155	0.00698619
ENSSSCG00000026590	0.1583	0.9596	0.164965
ENSSSCG00000004390	0.0259	0.5388	0.0480698
ENSSSCG00000017673	0.0225	0.5392	0.0417285
ENSSSCG00000008387	0.0423	0.3756	0.11262
ENSSSCG00000009569	0.0194	0.4221	0.0459607
ENSSSCG00000003211	0.0611	1.1796	0.0517972
ENSSSCG00000002392	0.0114	0.7306	0.0156036
ENSSSCG00000004792	0.0451	0.5413	0.0833179
ENSSSCG00000003621	0.1644	0.7359	0.2234
ENSSSCG00000023307	0.0073	0.3432	0.0212704
ENSSSCG00000009692	0.1959	0.7592	0.258035
ENSSSCG00000025675	0.004	1.2414	0.00322217
ENSSSCG00000022709	0.0693	0.4251	0.16302
ENSSSCG00000008549	0.1161	0.6335	0.183268
ENSSSCG00000009783	0.0905	0.8835	0.102434
ENSSSCG00000013038	0.1661	0.5747	0.28902
ENSSSCG00000016300	0.0529	0.6925	0.0763899
ENSSSCG00000006903	0.2125	0.6542	0.324824
ENSSSCG00000022151	0.0771	1.7971	0.0429025
ENSSSCG00000028433	0.0933	0.5217	0.178838
ENSSSCG00000024168	0.0928	0.7785	0.119204
ENSSSCG00000030183	0.0333	0.442	0.0753394
ENSSSCG00000029425	0.1456	0.4544	0.320423
ENSSSCG00000025308	0.1464	1.484	0.0986523
ENSSSCG00000005073	0.0775	0.6916	0.112059
ENSSSCG00000003701	0	0	0
ENSSSCG00000022869	0.1252	0.6648	0.188327
ENSSSCG00000003332	0.104	1.3512	0.0769686
ENSSSCG00000027076	0.4981	2.2633	0.220077
ENSSSCG00000016207	0.09	0.4406	0.204267
ENSSSCG00000030660	0.0014	0.3569	0.00392267
ENSSSCG00000002410	0.1146	1.1394	0.100579
ENSSSCG00000027270	0.0207	0.4294	0.0482068
ENSSSCG00000005987	0.1365	0.7304	0.186884
ENSSSCG00000023917	0.1284	0.6317	0.203261
ENSSSCG00000003030	0.0706	0.4839	0.145898
ENSSSCG00000001515	0.1674	0.6155	0.271974
ENSSSCG00000027383	0.2336	0.8289	0.281819
ENSSSCG00000002680	0.2128	0.908	0.234361
ENSSSCG00000015683	0.0198	0.3193	0.0620106
ENSSSCG00000000095	0.0127	0.5241	0.024232
ENSSSCG00000009640	0.0304	0.764	0.0397906
ENSSSCG00000002876	0.0492	0.691	0.0712012
ENSSSCG00000017201	0.024	0.4833	0.0496586
ENSSSCG00000000007	0.0695	0.8989	0.0773167
ENSSSCG00000011433	0	0	0
ENSSSCG00000006523	0.0515	0.486	0.105967
ENSSSCG00000011064	0.1753	0.6468	0.271027
ENSSSCG00000024080	0.0688	4.5084	0.0152604
ENSSSCG00000013906	0.0457	1.199	0.0381151
ENSSSCG00000027189	0.0832	0.9432	0.0882103
ENSSSCG00000003120	0.0058	0.9872	0.0058752
ENSSSCG00000013013	0.0189	0.5187	0.0364372
ENSSSCG00000018009	0.1309	0.6078	0.215367
ENSSSCG00000015288	0.0183	0.4403	0.0415626
ENSSSCG00000007438	0.0303	0.3926	0.0771778
ENSSSCG00000024001	0.0284	1.0316	0.0275301
ENSSSCG00000009568	0.2245	0.4859	0.462029
ENSSSCG00000010319	0.0601	0.4106	0.146371
ENSSSCG00000002411	0.066	0.4459	0.148015
ENSSSCG00000022957	0.2717	0.9678	0.28074
ENSSSCG00000002137	0.0208	0.7464	0.0278671
ENSSSCG00000014068	0.0632	0.5248	0.120427
ENSSSCG00000023361	0.0823	0.6038	0.136303
ENSSSCG00000016961	0.0153	0.5373	0.0284757
ENSSSCG00000025322	0.1713	0.7064	0.242497
ENSSSCG00000006504	0.0197	0.3624	0.0543598
ENSSSCG00000001049	0.2006	0.828	0.242271
ENSSSCG00000025701	0.0104	0.5013	0.0207461
ENSSSCG00000023929	0.0878	1.0543	0.083278
ENSSSCG00000024055	0.0519	0.73	0.0710959
ENSSSCG00000016226	0.0733	0.8248	0.08887
ENSSSCG00000008548	0.0278	0.4495	0.0618465
ENSSSCG00000027809	0.1653	2.5597	0.0645779
ENSSSCG00000027046	0.0846	0.6029	0.140322
ENSSSCG00000013039	0.1004	0.7175	0.13993
ENSSSCG00000000793	0.3521	0.6561	0.536656
ENSSSCG00000023636	0.0439	0.8551	0.051339
ENSSSCG00000005196	0.4129	1.1335	0.36427
ENSSSCG00000013764	0.0311	0.7187	0.0432726
ENSSSCG00000022796	0.4129	1.1335	0.36427
ENSSSCG00000017089	0.0449	0.7556	0.059423
ENSSSCG00000017745	0.0757	0.5368	0.141021
ENSSSCG00000001206	0.2041	0.6066	0.336466
ENSSSCG00000030384	0.1953	1.1389	0.171481
ENSSSCG00000024382	0.1653	2.5597	0.0645779
ENSSSCG00000004799	0.1111	0.5385	0.206314
ENSSSCG00000014577	0.1178	1.0376	0.113531
ENSSSCG00000009276	0.0234	0.7679	0.0304727
ENSSSCG00000002528	0.1807	0.9171	0.197034
ENSSSCG00000015689	0.0211	0.4723	0.044675
ENSSSCG00000006098	0.0666	0.5745	0.115927
ENSSSCG00000022186	0.0193	0.6322	0.0305283
ENSSSCG00000010518	0.0216	0.5201	0.0415305
ENSSSCG00000029104	0.2173	0.7875	0.275937
ENSSSCG00000021760	0.015	0.3659	0.0409948
ENSSSCG00000017354	0.0584	0.4445	0.131384
ENSSSCG00000001898	0.0708	0.6326	0.111919
ENSSSCG00000003098	0.0209	0.6758	0.0309263
ENSSSCG00000013647	0.0282	1.305	0.0216092
ENSSSCG00000030174	0.0048	0.4452	0.0107817
ENSSSCG00000028790	0.1527	1.1033	0.138403
ENSSSCG00000002406	0.032	0.4397	0.0727769
ENSSSCG00000020885	0.0423	0.3464	0.122113
ENSSSCG00000012655	0.0544	0.4797	0.113404
ENSSSCG00000007279	0.0138	0.3787	0.0364405
ENSSSCG00000021023	0.0553	0.4477	0.12352
ENSSSCG00000002853	0.2054	0.8764	0.234368
ENSSSCG00000014961	0.0061	0.6514	0.00936445
ENSSSCG00000002530	0.1532	0.8291	0.184779
ENSSSCG00000006663	0.0612	0.4185	0.146237
ENSSSCG00000026973	0.1018	1.1484	0.0886451
ENSSSCG00000011358	0.1562	0.7267	0.214944
ENSSSCG00000000383	0.003	0.5917	0.00507014
ENSSSCG00000007282	0.0617	0.5102	0.120933
ENSSSCG00000011359	0.1716	0.5078	0.337928
ENSSSCG00000000870	0.0025	0.4707	0.00531124
ENSSSCG00000016208	0.0518	0.4604	0.112511
ENSSSCG00000001880	0.0082	0.418	0.0196172
ENSSSCG00000004899	0.0401	0.3626	0.11059
ENSSSCG00000024297	0	0	0
ENSSSCG00000013298	0.0972	0.5414	0.179535
ENSSSCG00000023711	0.045	0.5662	0.0794772
ENSSSCG00000006988	0.0696	0.9205	0.0756111
ENSSSCG00000003121	0.058	1.0729	0.0540591
ENSSSCG00000023306	0.0058	0.8562	0.00677412
ENSSSCG00000011253	0.2894	1.0791	0.268186
ENSSSCG00000006386	0.0081	0.4308	0.0188022
ENSSSCG00000008546	0.0489	0.5215	0.093768
ENSSSCG00000025351	0.0876	0.441	0.198639
ENSSSCG00000002532	0.5074	0.9278	0.546885
ENSSSCG00000029470	0.2143	2.1644	0.0990113
ENSSSCG00000013908	0.2062	1.2224	0.168685
ENSSSCG00000004901	0.1351	0.5034	0.268375
ENSSSCG00000007284	0.0481	0.2534	0.189818
ENSSSCG00000013510	0.0924	1.7633	0.0524017
ENSSSCG00000025734	0.0351	0.7167	0.0489745
ENSSSCG00000028853	0.0634	0.4666	0.135877
ENSSSCG00000009128	0.0419	0.9715	0.0431292
ENSSSCG00000017691	0.1026	0.6787	0.151171
ENSSSCG00000010571	0.0091	0.4097	0.0222114
ENSSSCG00000015201	0.0161	0.2893	0.0556516
ENSSSCG00000017577	0.5258	0.7894	0.666076
ENSSSCG00000014337	0	0	0
ENSSSCG00000002138	0.0321	0.6514	0.0492785
ENSSSCG00000023385	0.0356	0.5936	0.059973
ENSSSCG00000009435	0.0689	0.592	0.116385
ENSSSCG00000021586	0.0778	0.7795	0.0998076
ENSSSCG00000028413	0.0547	0.5642	0.0969514
ENSSSCG00000026790	0.1122	0.8405	0.133492
ENSSSCG00000028320	0.0396	0.459	0.0862745
ENSSSCG00000002725	0.0182	0.5853	0.0310952
ENSSSCG00000030566	0.2699	2.3023	0.117231
ENSSSCG00000013406	0.017	0.7624	0.022298
ENSSSCG00000010822	0.0353	0.8213	0.0429806
ENSSSCG00000004253	0.0398	0.6718	0.0592438
ENSSSCG00000017803	0.0304	0.5527	0.0550027
ENSSSCG00000020829	0.0379	0.8033	0.0471804
ENSSSCG00000021451	0.1556	0.6193	0.251251
ENSSSCG00000010574	0	0	0
ENSSSCG00000017203	0.0602	0.6899	0.087259
ENSSSCG00000015718	0.0943	0.5969	0.157983
ENSSSCG00000014623	0.0511	0.4429	0.115376
ENSSSCG00000009758	0.2334	1.9063	0.122436
ENSSSCG00000005427	0.0666	0.4664	0.142796
ENSSSCG00000007308	0	0	0
ENSSSCG00000030947	0.0304	0.8637	0.0351974
ENSSSCG00000021663	0.0464	0.8477	0.0547363
ENSSSCG00000008668	0.1301	0.8755	0.148601
ENSSSCG00000002367	0.0903	0.4598	0.19639
ENSSSCG00000016134	0.2402	0.4681	0.513138
ENSSSCG00000001057	0.1743	0.77	0.226364
ENSSSCG00000022836	0.0845	0.7855	0.107575
ENSSSCG00000008346	0.2796	0.7172	0.389849
ENSSSCG00000026018	0.0878	0.5836	0.150446
ENSSSCG00000023047	0.1437	0.4156	0.345765
ENSSSCG00000015769	0.0913	1.0885	0.0838769
ENSSSCG00000012874	0.1657	1.6998	0.0974821
ENSSSCG00000006993	0.0882	0.3102	0.284333
ENSSSCG00000014376	0.1047	0.5346	0.195847
ENSSSCG00000024375	0.096	0.5901	0.162684
ENSSSCG00000024928	0.0131	0.8367	0.0156567
ENSSSCG00000015552	0.0114	0.4666	0.0244321
ENSSSCG00000004144	0.021	0.8848	0.0237342
ENSSSCG00000004047	0.1238	0.5654	0.21896
ENSSSCG00000010211	0.0144	0.835	0.0172455
ENSSSCG00000006994	0.066	0.5394	0.122358
ENSSSCG00000013347	0.0539	0.7399	0.0728477
ENSSSCG00000013763	0.0381	0.7476	0.0509631
ENSSSCG00000029097	0.042	0.5627	0.0746401
ENSSSCG00000014768	0.1286	1.0338	0.124395
ENSSSCG00000013349	0.0954	0.5324	0.179189
ENSSSCG00000003141	0.1808	1.556	0.116195
ENSSSCG00000000999	0.0205	1.4163	0.0144743
ENSSSCG00000002956	0.0661	0.8066	0.0819489
ENSSSCG00000028152	0.3622	1.7135	0.21138
ENSSSCG00000009492	0.0745	0.8003	0.0930901
ENSSSCG00000000520	0.035	0.7305	0.0479124
ENSSSCG00000027299	0.0302	1.4768	0.0204496
ENSSSCG00000023003	0.0384	1.1611	0.0330721
ENSSSCG00000013094	0.0024	0.6196	0.00387347
ENSSSCG00000013239	0.004	0.7424	0.00538793
ENSSSCG00000007664	0.1104	0.6982	0.158121
ENSSSCG00000016367	0.0316	1.3249	0.0238509
ENSSSCG00000008990	0.1141	0.6838	0.166862
ENSSSCG00000021472	0.004	1.7514	0.00228389
ENSSSCG00000007550	0.0822	0.7635	0.107662
ENSSSCG00000011897	0.0449	0.5435	0.0826127
ENSSSCG00000027064	0.0714	0.5555	0.128533
ENSSSCG00000029901	0.0775	1.2195	0.0635506
ENSSSCG00000015145	0.1818	0.7739	0.234914
ENSSSCG00000012036	0.0401	0.8684	0.0461769
ENSSSCG00000014558	0.1079	0.7636	0.141304
ENSSSCG00000015721	0.0213	0.8437	0.0252459
ENSSSCG00000000097	0.0556	0.4607	0.120686
ENSSSCG00000029634	0.137	0.8128	0.168553
ENSSSCG00000016960	0.1016	0.5401	0.188113
ENSSSCG00000030394	0	0	0
ENSSSCG00000000169	0.0061	0.6303	0.00967793
ENSSSCG00000023974	0.0233	0.2425	0.0960825
ENSSSCG00000020737	0.0713	0.5555	0.128353
ENSSSCG00000020721	0.105	0.5328	0.197072
ENSSSCG00000006835	0.0302	0.6776	0.0445691
ENSSSCG00000012849	0.2771	2.0776	0.133375
ENSSSCG00000002535	0.0202	1.2419	0.0162654
ENSSSCG00000014865	0.0453	0.685	0.0661314
ENSSSCG00000003016	0.095	1.1003	0.0863401
ENSSSCG00000005440	0.0769	0.5225	0.147177
ENSSSCG00000014868	0.0203	0.2623	0.0773923
ENSSSCG00000020964	0.0022	0.4167	0.00527958
ENSSSCG00000028542	0.0324	0.3456	0.09375
ENSSSCG00000009234	0.184	0.9487	0.19395
ENSSSCG00000012927	0.0244	0.5102	0.0478244
ENSSSCG00000016773	0.1275	1.3682	0.0931881
ENSSSCG00000016711	0.0024	0.6015	0.00399002
ENSSSCG00000007952	0.0822	0.9316	0.0882353
ENSSSCG00000030445	0.131	1.225	0.106939
ENSSSCG00000006762	0.0516	0.579	0.0891192
ENSSSCG00000003918	0.1118	0.6008	0.186085
ENSSSCG00000010575	0.2006	0.5633	0.356116
ENSSSCG00000009508	0.1469	1.0324	0.14229
ENSSSCG00000013383	0.0266	0.8388	0.031712
ENSSSCG00000010519	0.0118	0.419	0.0281623
ENSSSCG00000005441	0.108	0.5478	0.197152
ENSSSCG00000024721	0.0424	0.5398	0.0785476
ENSSSCG00000030013	0.1311	0.7419	0.176708
ENSSSCG00000006939	0.2332	0.8771	0.265876
ENSSSCG00000010030	0.0473	0.3342	0.141532
ENSSSCG00000009890	0.0131	0.448	0.0292411
ENSSSCG00000010759	0.0469	0.6464	0.0725557
ENSSSCG00000008487	0.0394	0.526	0.0749049
ENSSSCG00000022260	0.1195	0.8445	0.141504
ENSSSCG00000027556	0.0696	1.0219	0.0681084
ENSSSCG00000009509	0.0084	0.5788	0.0145128
ENSSSCG00000017184	0.0141	0.6593	0.0213863
ENSSSCG00000006203	0.0027	0.4396	0.00614195
ENSSSCG00000015793	0.1281	0.6709	0.190938
ENSSSCG00000015509	0.1023	0.4446	0.230094
ENSSSCG00000025305	0.1703	0.8748	0.194673
ENSSSCG00000008559	0.0985	0.58	0.169828
ENSSSCG00000022950	0.0585	0.7135	0.0819902
ENSSSCG00000007451	0.1716	0.804	0.213433
ENSSSCG00000013177	0.0246	0.432	0.0569444
ENSSSCG00000006623	0.0367	0.4873	0.0753129
ENSSSCG00000015023	0.0374	0.6672	0.0560552
ENSSSCG00000010289	0.0495	0.6747	0.0733659
ENSSSCG00000001972	0.0191	0.6595	0.0289613
ENSSSCG00000026498	0.031	0.3271	0.0947722
ENSSSCG00000024026	0.0704	2.1687	0.0324618
ENSSSCG00000003262	0.0409	0.6438	0.063529
ENSSSCG00000011853	0.0617	0.4838	0.127532
ENSSSCG00000016372	0.0193	2.4656	0.00782771
ENSSSCG00000029154	0.0338	1.451	0.0232943
ENSSSCG00000005996	0.0398	0.6187	0.0643284
ENSSSCG00000006996	0.0137	0.6017	0.0227688
ENSSSCG00000007452	0.0955	0.8675	0.110086
ENSSSCG00000008600	0.0096	0.2252	0.0426288
ENSSSCG00000010576	0.1542	0.6331	0.243563
ENSSSCG00000014557	0.0626	0.9912	0.0631558
ENSSSCG00000013761	0.1032	0.7136	0.144619
ENSSSCG00000014598	0.0625	0.7116	0.0878302
ENSSSCG00000007780	0.0493	0.8689	0.0567384
ENSSSCG00000028786	0.0163	0.4655	0.0350161
ENSSSCG00000024388	0.097	1.4077	0.0689067
ENSSSCG00000023440	0.086	0.9803	0.0877282
ENSSSCG00000015690	0.0737	0.6367	0.115753
ENSSSCG00000024529	0.1284	0.5864	0.218963
ENSSSCG00000021341	0.0931	0.4626	0.201254
ENSSSCG00000023548	0.1095	0.4688	0.233575
ENSSSCG00000028378	0.093	0.5405	0.172063
ENSSSCG00000009953	0.166	1.0782	0.15396
ENSSSCG00000013463	0.0116	1.2816	0.00905119
ENSSSCG00000030284	0.0063	0.4416	0.0142663
ENSSSCG00000011658	0.0065	0.3471	0.0187266
ENSSSCG00000000998	0.105	0.5578	0.18824
ENSSSCG00000004647	0.1755	0.8994	0.19513
ENSSSCG00000030617	0.0693	0.4549	0.152341
ENSSSCG00000017094	0.013	0.4179	0.0311079
ENSSSCG00000030025	0.0634	1.1029	0.0574848
ENSSSCG00000012850	0.0398	1.0827	0.03676
ENSSSCG00000003428	0.0575	0.9218	0.062378
ENSSSCG00000004648	0.3871	0.5226	0.740719
ENSSSCG00000027139	0.0194	0.4324	0.0448659
ENSSSCG00000006507	0.1143	0.674	0.169585
ENSSSCG00000016970	0.0957	0.5758	0.166204
ENSSSCG00000016775	0.3008	1.2633	0.238107
ENSSSCG00000022788	0.267	1.1	0.242727
ENSSSCG00000022365	0.0539	0.7218	0.0746744
ENSSSCG00000002729	0.0673	0.7255	0.0927636
ENSSSCG00000008347	0.1374	0.6625	0.207396
ENSSSCG00000014873	0.1015	0.4552	0.222979
ENSSSCG00000013460	0.0838	0.58	0.144483
ENSSSCG00000029539	0.0427	0.7608	0.0561251
ENSSSCG00000028603	0.0349	0.2632	0.132599
ENSSSCG00000007312	0.1487	2.0827	0.0713977
ENSSSCG00000020907	0.0278	0.6507	0.0427232
ENSSSCG00000009236	0.1457	0.7074	0.205966
ENSSSCG00000007786	0.04	0.8308	0.0481464
ENSSSCG00000001973	0.0212	0.5072	0.0417981
ENSSSCG00000030697	0.0266	0.5157	0.0515804
ENSSSCG00000003288	0.0154	0.7385	0.0208531
ENSSSCG00000000879	0.0141	0.7116	0.0198145
ENSSSCG00000014211	0.0074	0.4369	0.0169375
ENSSSCG00000000170	0.1026	0.5344	0.191991
ENSSSCG00000015836	0.0136	0.3726	0.0365003
ENSSSCG00000011294	0.2629	0.6782	0.387644
ENSSSCG00000017091	0.1138	0.8346	0.136353
ENSSSCG00000002502	0.0531	0.6388	0.0831246
ENSSSCG00000000552	0.0098	0.4485	0.0218506
ENSSSCG00000003263	0.0052	1.8065	0.00287849
ENSSSCG00000016776	0.0561	1.0167	0.0551785
ENSSSCG00000016969	0.0431	0.5223	0.0825196
ENSSSCG00000010823	0.1159	0.7058	0.164211
ENSSSCG00000017049	0.1237	0.5646	0.219093
ENSSSCG00000000553	0.1233	0.714	0.172689
ENSSSCG00000001539	0.0459	0.7985	0.0574828
ENSSSCG00000016845	0.0279	0.6129	0.0455213
ENSSSCG00000028336	0.092	1.2111	0.075964
ENSSSCG00000025187	0.1722	0.5044	0.341396
ENSSSCG00000009858	0.0205	0.8333	0.024601
ENSSSCG00000011684	0.0043	0.4384	0.00980839
ENSSSCG00000025047	0.1291	1.1036	0.116981
ENSSSCG00000027080	0.316	0.9781	0.323075
ENSSSCG00000003626	0.0022	0.6129	0.00358949
ENSSSCG00000004403	0.0056	0.4864	0.0115132
ENSSSCG00000004652	0.016	0.413	0.0387409
ENSSSCG00000003404	0.1629	0.6256	0.26039
ENSSSCG00000010032	0.094	0.9795	0.0959673
ENSSSCG00000028635	0.1141	1.1889	0.0959711
ENSSSCG00000004263	0.1017	0.5358	0.18981
ENSSSCG00000023140	0.2956	0.6703	0.440997
ENSSSCG00000023677	0.0127	1.2894	0.00984954
ENSSSCG00000009739	0.1185	1.0871	0.109006
ENSSSCG00000030373	0.0137	0.3456	0.0396412
ENSSSCG00000015794	0.1277	0.6964	0.183372
ENSSSCG00000029158	0.0021	0.6917	0.003036
ENSSSCG00000000877	0.0581	0.5504	0.10556
ENSSSCG00000025682	0.008	0.7628	0.0104877
ENSSSCG00000028073	0.0577	0.6712	0.0859654
ENSSSCG00000007558	0.0514	1.4842	0.0346315
ENSSSCG00000025912	0.1582	0.5902	0.268045
ENSSSCG00000001412	0.1786	0.4944	0.361246
ENSSSCG00000007686	0.1019	1.7084	0.0596465
ENSSSCG00000009917	0.0062	0.4637	0.0133707
ENSSSCG00000004821	0.003	0.4778	0.00627878
ENSSSCG00000013455	0.1144	0.9465	0.120866
ENSSSCG00000025174	0.1121	1.3378	0.0837943
ENSSSCG00000003727	0.0649	0.5831	0.111302
ENSSSCG00000022976	0.0053	0.4726	0.0112146
ENSSSCG00000030443	0.0252	0.6834	0.0368745
ENSSSCG00000017429	0.0467	0.952	0.0490546
ENSSSCG00000016232	0.0716	0.8131	0.088058
ENSSSCG00000014568	0.0642	0.7777	0.0825511
ENSSSCG00000001656	0.0787	0.6176	0.127429
ENSSSCG00000021383	0.3084	0.8289	0.372059
ENSSSCG00000007460	0.0259	0.5772	0.0448718
ENSSSCG00000013879	0.0655	1.1365	0.0576331
ENSSSCG00000003627	0.0307	0.3662	0.083834
ENSSSCG00000006552	0.1094	0.4441	0.246341
ENSSSCG00000028033	0.1667	1.0199	0.163447
ENSSSCG00000001511	0.0488	0.4648	0.104991
ENSSSCG00000026744	0.204	0.7227	0.282275
ENSSSCG00000012995	0.029	0.5737	0.0505491
ENSSSCG00000012878	0.1502	1.3349	0.112518
ENSSSCG00000023835	0.0204	0.4449	0.045853
ENSSSCG00000010520	0.0624	0.4573	0.136453
ENSSSCG00000023890	0.107	0.8604	0.124361
ENSSSCG00000017100	0.1498	0.8202	0.182638
ENSSSCG00000001947	0.0014	0.5109	0.00274026
ENSSSCG00000013758	0.0528	0.9439	0.0559381
ENSSSCG00000001774	0.0336	1.8335	0.0183256
ENSSSCG00000029881	0.1468	1.6797	0.0873966
ENSSSCG00000024359	0.0864	0.5846	0.147793
ENSSSCG00000030507	0.0058	0.7106	0.00816212
ENSSSCG00000007992	0.0907	1.4379	0.0630781
ENSSSCG00000007323	0.2275	0.5138	0.442779
ENSSSCG00000017422	0.0507	0.8366	0.0606024
ENSSSCG00000021007	0.1359	0.8037	0.169093
ENSSSCG00000003405	0.0447	0.6015	0.0743142
ENSSSCG00000030432	0.1291	0.9063	0.142447
ENSSSCG00000002923	0.1256	0.7107	0.176727
ENSSSCG00000005097	0.1655	0.7829	0.211394
ENSSSCG00000007459	0.0694	0.9264	0.0749136
ENSSSCG00000009441	0.0791	0.4818	0.164176
ENSSSCG00000026672	0.1677	4.8749	0.0344007
ENSSSCG00000025202	0.0042	0.6148	0.00683149
ENSSSCG00000010605	0.2255	0.7241	0.311421
ENSSSCG00000001731	0.2607	0.5796	0.449793
ENSSSCG00000029885	0.0323	0.3415	0.0945827
ENSSSCG00000023423	0.0599	0.7763	0.0771609
ENSSSCG00000005219	0.0631	0.4756	0.132675
ENSSSCG00000002143	0.11	0.5622	0.19566
ENSSSCG00000030685	0.0393	0.4405	0.0892168
ENSSSCG00000014148	0.0232	0.3661	0.0633707
ENSSSCG00000022408	0.0185	0.6143	0.0301156
ENSSSCG00000029217	0.1645	0.8503	0.193461
ENSSSCG00000022410	0.0542	1.8444	0.0293863
ENSSSCG00000028735	0.662	2.5474	0.259873
ENSSSCG00000028571	0.1408	1.2492	0.112712
ENSSSCG00000030410	0.1541	0.8658	0.177986
ENSSSCG00000007789	0.0902	0.4072	0.221513
ENSSSCG00000010031	0.2736	0.9177	0.298137
ENSSSCG00000007004	0.0347	0.8018	0.0432776
ENSSSCG00000001383	0.008	0.4515	0.0177187
ENSSSCG00000030154	0.0263	0.2262	0.116269
ENSSSCG00000022786	0.0786	0.6185	0.127082
ENSSSCG00000006766	0.0469	0.5406	0.0867555
ENSSSCG00000003264	0.0635	0.6548	0.0969762
ENSSSCG00000027444	0.0442	0.6141	0.0719752
ENSSSCG00000008096	0.1927	0.542	0.355535
ENSSSCG00000010824	0.0737	0.7161	0.102919
ENSSSCG00000030243	0.039	0.7372	0.0529029
ENSSSCG00000011458	0.0105	0.5426	0.0193513
ENSSSCG00000006239	0.0879	0.6054	0.145193
ENSSSCG00000004395	0	0	0
ENSSSCG00000022398	0.021	0.5428	0.0386883
ENSSSCG00000004394	0.0694	0.6966	0.0996268
ENSSSCG00000026654	0.1554	8.0379	0.0193334
ENSSSCG00000029808	0.0793	0.4952	0.160137
ENSSSCG00000014799	0.1086	0.8774	0.123775
ENSSSCG00000029313	0.0368	1.071	0.0343604
ENSSSCG00000028278	0.001	0.9953	0.00100472
ENSSSCG00000003339	0.0236	1.3659	0.017278
ENSSSCG00000012252	0.0112	0.3856	0.0290456
ENSSSCG00000026628	0.0442	0.8982	0.0492095
ENSSSCG00000001373	0.1438	0.3507	0.410037
ENSSSCG00000009164	0.0246	0.6103	0.040308
ENSSSCG00000021072	0.0679	0.543	0.125046
ENSSSCG00000017099	0.2158	0.8814	0.244838
ENSSSCG00000014999	0.0494	0.5638	0.0876197
ENSSSCG00000024864	0.1012	0.9949	0.101719
ENSSSCG00000003730	0.0219	0.2425	0.0903093
ENSSSCG00000021219	0.1735	0.6308	0.275048
ENSSSCG00000021736	0.2818	0.6318	0.446027
ENSSSCG00000010360	0.0125	0.4046	0.0308947
ENSSSCG00000001578	0.1778	0.6334	0.280707
ENSSSCG00000023866	0.2072	1.7403	0.11906
ENSSSCG00000026113	0.0093	0.6142	0.0151416
ENSSSCG00000001497	0.1445	0.7026	0.205665
ENSSSCG00000028192	0.1624	1.0123	0.160427
ENSSSCG00000018051	0.0197	4.6072	0.00427592
ENSSSCG00000029998	0.0123	0.2423	0.0507635
ENSSSCG00000005220	0.0763	0.8499	0.0897753
ENSSSCG00000007077	0.1206	0.6646	0.181463
ENSSSCG00000004498	0.0886	0.5654	0.156703
ENSSSCG00000008602	0.0141	0.2952	0.0477642
ENSSSCG00000027164	0.0018	0.6243	0.00288323
ENSSSCG00000012088	0.0721	1.7339	0.0415826
ENSSSCG00000006366	0.0268	0.2888	0.0927978
ENSSSCG00000004392	0.0081	0.1684	0.0480998
ENSSSCG00000021467	0.2414	1.1239	0.214788
ENSSSCG00000009241	0.0023	0.5901	0.00389764
ENSSSCG00000003432	0.0533	1.0798	0.049361
ENSSSCG00000001692	0.1283	0.7058	0.18178
ENSSSCG00000005102	0.1571	1.2229	0.128465
ENSSSCG00000017592	0.0117	0.3217	0.0363693
ENSSSCG00000015558	0.034	0.2299	0.14789
ENSSSCG00000017476	0.0185	0.1364	0.13563
ENSSSCG00000015729	0.0867	0.6079	0.142622
ENSSSCG00000007465	0.0366	0.8053	0.0454489
ENSSSCG00000023336	0.0468	0.2858	0.163751
ENSSSCG00000021203	0.029	0.6673	0.0434587
ENSSSCG00000013371	0.1087	0.6466	0.16811
ENSSSCG00000007330	0.0421	0.4771	0.0882415
ENSSSCG00000003134	0.0345	0.9292	0.0371287
ENSSSCG00000009242	0.0445	0.3751	0.118635
ENSSSCG00000005104	0.1471	0.7086	0.207592
ENSSSCG00000027961	0.0265	1.5336	0.0172796
ENSSSCG00000015414	0.2255	0.5354	0.42118
ENSSSCG00000023062	0.2205	1.2384	0.178052
ENSSSCG00000009940	0.0631	0.7441	0.0848004
ENSSSCG00000008016	0.1013	1.4022	0.0722436
ENSSSCG00000030710	0.1831	0.9131	0.200526
ENSSSCG00000015730	0.3506	1.0248	0.342116
ENSSSCG00000025673	0.0929	0.5304	0.175151
ENSSSCG00000015943	0.0681	0.4277	0.159224
ENSSSCG00000007733	0.119	0.9565	0.124412
ENSSSCG00000014830	0.1156	1.1041	0.104701
ENSSSCG00000016020	0.1225	0.4658	0.262988
ENSSSCG00000017209	0.043	0.507	0.0848126
ENSSSCG00000021620	0.0285	0.9207	0.0309547
ENSSSCG00000026969	0.0149	0.2341	0.063648
ENSSSCG00000005105	0.1279	0.6271	0.203955
ENSSSCG00000027983	0.0141	0.3787	0.0372326
ENSSSCG00000010862	0.0251	0.5021	0.04999
ENSSSCG00000024952	0.2058	2.4626	0.0835702
ENSSSCG00000022641	0.2503	8.2699	0.0302664
ENSSSCG00000025794	0.0213	0.353	0.0603399
ENSSSCG00000004272	0.0425	0.7346	0.0578546
ENSSSCG00000015306	0.0458	0.5764	0.0794587
ENSSSCG00000017360	0.0126	0.7867	0.0160163
ENSSSCG00000004832	0.0199	0.3584	0.0555246
ENSSSCG00000011575	0.0445	0.7045	0.0631654
ENSSSCG00000028589	0.1855	0.4753	0.39028
ENSSSCG00000011913	0.2223	0.7374	0.301465
ENSSSCG00000007993	0.0567	1.5088	0.0375795
ENSSSCG00000000444	0.087	0.5415	0.160665
ENSSSCG00000015305	0.0914	0.5359	0.170554
ENSSSCG00000001859	0.1309	0.7688	0.170265
ENSSSCG00000012879	0.1811	0.7755	0.233527
ENSSSCG00000007466	0.0076	0.5949	0.0127753
ENSSSCG00000013453	0.0772	1.4766	0.0522823
ENSSSCG00000000587	0.032	0.4904	0.0652529
ENSSSCG00000029345	0.0695	0.4829	0.143922
ENSSSCG00000017477	0.0553	0.4802	0.11516
ENSSSCG00000017208	0.1508	0.9249	0.163045
ENSSSCG00000029723	0.2863	1.8421	0.15542
ENSSSCG00000028054	0.0861	0.8394	0.102573
ENSSSCG00000001861	0.0857	0.7368	0.116314
ENSSSCG00000030182	0.0512	0.677	0.0756278
ENSSSCG00000025439	0.0707	0.3863	0.183018
ENSSSCG00000013619	0.2819	1.2287	0.229429
ENSSSCG00000004500	0.0298	0.3261	0.091383
ENSSSCG00000025139	0.1417	1.438	0.0985396
ENSSSCG00000010033	0.3895	0.6219	0.626306
ENSSSCG00000030632	0.0617	0.7896	0.0781408
ENSSSCG00000004926	0.0489	0.598	0.0817726
ENSSSCG00000003922	0.0382	0.4154	0.0919596
ENSSSCG00000023707	0.1423	1.2792	0.111241
ENSSSCG00000017693	0.1064	0.5558	0.191436
ENSSSCG00000003265	0.1314	0.7123	0.184473
ENSSSCG00000021546	0.1851	0.3837	0.482408
ENSSSCG00000017102	0.0514	0.908	0.0566079
ENSSSCG00000003490	0.0348	0.9405	0.0370016
ENSSSCG00000013736	0.206	0.8805	0.233958
ENSSSCG00000008440	0.1551	0.4857	0.319333
ENSSSCG00000001658	0.1081	0.5914	0.182787
ENSSSCG00000015117	0.079	0.6116	0.129169
ENSSSCG00000017211	0.1106	0.8083	0.13683
ENSSSCG00000020688	0.0108	0.1759	0.0613985
ENSSSCG00000026772	0.0895	0.8289	0.107974
ENSSSCG00000009176	0.0159	0.4982	0.0319149
ENSSSCG00000010258	0.1511	0.8882	0.170119
ENSSSCG00000008099	0.1501	0.6313	0.237763
ENSSSCG00000001537	0.0353	0.5828	0.0605697
ENSSSCG00000002145	0.06	0.4773	0.125707
ENSSSCG00000002372	0.054	0.339	0.159292
ENSSSCG00000012963	0.0231	1.2477	0.0185141
ENSSSCG00000001756	0.0572	0.3955	0.144627
ENSSSCG00000006751	0.0404	0.6975	0.0579211
ENSSSCG00000022225	0.0255	0.4499	0.0566793
ENSSSCG00000028156	0.1076	1.3603	0.0791002
ENSSSCG00000008352	0.0603	0.7326	0.0823096
ENSSSCG00000003630	0	0	0
ENSSSCG00000027343	0	0	0
ENSSSCG00000028751	0.0777	0.7974	0.0974417
ENSSSCG00000006242	0.0421	0.6373	0.0660599
ENSSSCG00000002016	0.2376	0.4909	0.484009
ENSSSCG00000026638	0.0501	0.8705	0.0575531
ENSSSCG00000015583	0.045	0.8685	0.0518135
ENSSSCG00000007840	0.0441	0.6183	0.0713246
ENSSSCG00000016374	0.0788	0.9825	0.0802036
ENSSSCG00000013756	0.0808	0.856	0.0943925
ENSSSCG00000030413	0.0041	0.5534	0.00740875
ENSSSCG00000027546	0.0895	0.8289	0.107974
ENSSSCG00000030581	0.0618	1.4187	0.043561
ENSSSCG00000010238	0.0073	0.5369	0.0135966
ENSSSCG00000017190	0.0189	0.7316	0.0258338
ENSSSCG00000026864	0.1797	0.9398	0.191211
ENSSSCG00000006510	0.1919	0.597	0.321441
ENSSSCG00000017867	0.0079	0.5322	0.014844
ENSSSCG00000026344	0.1358	0.8516	0.159465
ENSSSCG00000026046	0.1102	0.4625	0.23827
ENSSSCG00000030528	0.0874	0.633	0.138073
ENSSSCG00000027135	0.03	0.2918	0.10281
ENSSSCG00000027466	0.0891	0.6527	0.13651
ENSSSCG00000002860	0.0104	0.4471	0.023261
ENSSSCG00000007955	0.1287	0.868	0.148272
ENSSSCG00000025676	0.0274	0.7762	0.0353002
ENSSSCG00000003103	0.0435	1.0081	0.0431505
ENSSSCG00000008194	0.0062	0.6348	0.00976686
ENSSSCG00000027748	0.0952	0.8352	0.113985
ENSSSCG00000002959	0.15	0.6566	0.22845
ENSSSCG00000021803	0.0145	0.4696	0.0308773
ENSSSCG00000030364	0.0859	1.0762	0.0798179
ENSSSCG00000013737	0.0771	0.6918	0.111448
ENSSSCG00000007785	0.1476	1.4912	0.0989807
ENSSSCG00000024794	0.0273	0.5186	0.0526417
ENSSSCG00000029397	0.1616	0.96	0.168333
ENSSSCG00000013755	0.1735	1.3823	0.125515
ENSSSCG00000003182	0.1017	1.1673	0.0871241
ENSSSCG00000027957	0.0994	2.5679	0.0387087
ENSSSCG00000015242	0.0139	0.4116	0.0337707
ENSSSCG00000010294	0.0843	0.6147	0.13714
ENSSSCG00000002546	0.21	1.7958	0.11694
ENSSSCG00000011459	0.0423	0.4842	0.0873606
ENSSSCG00000014342	0.3601	0.7998	0.450238
ENSSSCG00000007475	0.1055	1.365	0.0772894
ENSSSCG00000016266	0.0041	0.423	0.00969267
ENSSSCG00000008493	0.1077	0.6992	0.154033
ENSSSCG00000002926	0.0684	0.7331	0.0933024
ENSSSCG00000011762	0.0174	0.7419	0.0234533
ENSSSCG00000010260	0.0023	0.3091	0.00744096
ENSSSCG00000011018	0.1327	0.7261	0.182757
ENSSSCG00000007337	0.0257	0.868	0.0296083
ENSSSCG00000007340	0.1067	0.5189	0.205627
ENSSSCG00000025739	0.1325	1.0985	0.120619
ENSSSCG00000017128	0.1616	1.5535	0.104023
ENSSSCG00000029929	0.06	0.3656	0.164114
ENSSSCG00000007732	0.013	0.7278	0.0178621
ENSSSCG00000028453	0.1423	1.2792	0.111241
ENSSSCG00000028906	0.253	1.4384	0.17589
ENSSSCG00000005890	0.2399	1.2294	0.195136
ENSSSCG00000028065	0.323	0.8756	0.36889
ENSSSCG00000029922	0.081	1.3104	0.0618132
ENSSSCG00000013728	0.0012	0.7724	0.0015536
ENSSSCG00000010699	0.1489	0.7704	0.193276
ENSSSCG00000007342	0.0029	0.3223	0.00899783
ENSSSCG00000006209	0.015	0.3806	0.0394115
ENSSSCG00000007736	0.0228	0.7691	0.029645
ENSSSCG00000006037	0.1584	0.7298	0.217046
ENSSSCG00000024391	0.0917	1.317	0.0696279
ENSSSCG00000022936	0.0923	1.3535	0.0681936
ENSSSCG00000028140	0.0056	0.4353	0.0128647
ENSSSCG00000003055	0.0749	0.7632	0.0981394
ENSSSCG00000013662	0.107	1.3366	0.0800539
ENSSSCG00000016783	0.0535	0.5661	0.0945063
ENSSSCG00000024133	0.1273	0.4567	0.278739
ENSSSCG00000004165	0.0369	0.5304	0.0695701
ENSSSCG00000010627	0.0146	0.6095	0.0239541
ENSSSCG00000028949	0.0605	0.3207	0.18865
ENSSSCG00000003217	0.0439	1.0642	0.0412516
ENSSSCG00000007615	0.0072	0.5755	0.0125109
ENSSSCG00000004423	0.0563	0.6916	0.0814054
ENSSSCG00000002021	0.0539	1.4262	0.0377927
ENSSSCG00000004845	0.2072	0.664	0.312048
ENSSSCG00000003731	0.0278	0.5082	0.0547029
ENSSSCG00000027415	0.0469	0.8974	0.0522621
ENSSSCG00000013838	0.0525	0.5086	0.103225
ENSSSCG00000021545	0.1118	1.399	0.0799142
ENSSSCG00000026581	0.0938	0.5416	0.173191
ENSSSCG00000021688	0.0559	0.3734	0.149705
ENSSSCG00000006508	0.0393	0.4667	0.0842083
ENSSSCG00000013442	0.0306	0.911	0.0335895
ENSSSCG00000015842	0.0017	0.4666	0.00364338
ENSSSCG00000029147	0.0307	1.5993	0.0191959
ENSSSCG00000004032	0.1606	0.749	0.214419
ENSSSCG00000007735	0.0158	0.6469	0.0244242
ENSSSCG00000007019	0.0247	1.0239	0.0241234
ENSSSCG00000014217	0.0179	0.447	0.0400447
ENSSSCG00000024628	0.1376	0.6608	0.208232
ENSSSCG00000005227	0.061	0.6386	0.0955215
ENSSSCG00000027594	0.101	0.5665	0.178288
ENSSSCG00000004684	0.1706	0.5662	0.301307
ENSSSCG00000029921	0.062	0.5894	0.105192
ENSSSCG00000026536	0.2131	0.806	0.264392
ENSSSCG00000000895	0	0	0
ENSSSCG00000007622	0.1427	0.8355	0.170796
ENSSSCG00000028377	0.0601	0.515	0.116699
ENSSSCG00000022474	0.086	0.6534	0.131619
ENSSSCG00000024222	0.0947	0.5534	0.171124
ENSSSCG00000029393	0.1511	1.1178	0.135176
ENSSSCG00000017106	0.0032	0.7596	0.00421274
ENSSSCG00000026382	0	0	0
ENSSSCG00000004847	0.1154	0.7287	0.158364
ENSSSCG00000008068	0.0468	0.6402	0.0731022
ENSSSCG00000003493	0.0503	0.6947	0.0724054
ENSSSCG00000014800	0.0346	0.53	0.065283
ENSSSCG00000009563	0.0853	1.5662	0.054463
ENSSSCG00000003634	0.0712	0.5884	0.121006
ENSSSCG00000010055	0.1504	0.9615	0.156422
ENSSSCG00000016380	0.2561	1.0021	0.255563
ENSSSCG00000025115	0.6725	1.5423	0.436037
ENSSSCG00000009381	0.1157	0.7081	0.163395
ENSSSCG00000017108	0.1091	1.2578	0.0867388
ENSSSCG00000016026	0.0235	0.4865	0.0483042
ENSSSCG00000030272	0.1201	1.3931	0.0862106
ENSSSCG00000000572	0.0414	0.5304	0.0780543
ENSSSCG00000030073	0.0491	0.6002	0.0818061
ENSSSCG00000006467	0.0287	0.3961	0.0724565
ENSSSCG00000024292	0.0906	0.7173	0.126307
ENSSSCG00000007345	0.0109	0.3037	0.0358907
ENSSSCG00000008399	0.043	0.6757	0.0636377
ENSSSCG00000006859	0.0412	0.4994	0.082499
ENSSSCG00000030608	0.0248	0.4825	0.051399
ENSSSCG00000022703	0.0798	0.4462	0.178844
ENSSSCG00000002740	0.0041	0.2873	0.0142708
ENSSSCG00000022508	0.1401	0.2814	0.497868
ENSSSCG00000003107	0.0289	0.6038	0.0478635
ENSSSCG00000029797	0.0579	0.7214	0.0802606
ENSSSCG00000011023	0.3563	1.16	0.307155
ENSSSCG00000002353	0.136	0.682	0.199413
ENSSSCG00000028650	0.1579	0.5147	0.306781
ENSSSCG00000008043	0.0182	1.3145	0.0138456
ENSSSCG00000008069	0.294	0.6048	0.486111
ENSSSCG00000007808	0.1741	0.656	0.265396
ENSSSCG00000026205	0.076	0.9922	0.0765975
ENSSSCG00000010528	0.058	0.858	0.0675991
ENSSSCG00000002645	0.0941	1.2288	0.0765788
ENSSSCG00000026606	0.007	0.15	0.0466667
ENSSSCG00000012617	0.0643	0.6235	0.103128
ENSSSCG00000022098	0.0504	0.4764	0.105793
ENSSSCG00000015564	0.0643	0.4773	0.134716
ENSSSCG00000004936	0.0101	0.571	0.0176883
ENSSSCG00000017213	0.0542	0.4749	0.114129
ENSSSCG00000007958	0.1651	0.711	0.232208
ENSSSCG00000017133	0.0081	0.6779	0.0119487
ENSSSCG00000026761	0.0199	0.5828	0.0341455
ENSSSCG00000015213	0.0129	0.3291	0.0391978
[truncated: 818 more rows]
