# Supplementary material for: Divergent and convergent evolution of housekeeping genes in human–pig lineage
Source: PeerJ. 2018 May 24;6:e4840. doi: 10.7717/peerj.4840 (PMC5971102; doi:10.7717/peerj.4840)
Supplement: File S3 [file peerj-06-4840-s013.xls]

## Sheet: Sheet1
Human Ensembl Gene ID	dN with Mouse	dS with Mouse	dN/dS
ENSG00000186132	0.0856	0.4326	0.197873
ENSG00000116691	0.2732	0.7979	0.342399
ENSG00000110104	0.185	0.8134	0.22744
ENSG00000163938	0.1827	0.5371	0.34016
ENSG00000100926	0.0118	0.2804	0.0420827
ENSG00000171421	0.2863	1.4641	0.195547
ENSG00000109079	0.0123	0.5213	0.0235949
ENSG00000138750	0.0187	0.594	0.0314815
ENSG00000102181	0.1176	0.5629	0.208918
ENSG00000241973	0.012	0.5606	0.0214056
ENSG00000165280	0	0	0
ENSG00000143379	0.0392	0.3977	0.0985668
ENSG00000109184	0.054	0.4609	0.117162
ENSG00000163607	0.151	0.5034	0.29996
ENSG00000215183	0.0478	0.3846	0.124285
ENSG00000148335	0.0244	0.7437	0.0328089
ENSG00000111875	0.0022	0.253	0.00869565
ENSG00000181915	0.0489	0.8917	0.0548391
ENSG00000117475	0.092	0.5729	0.160586
ENSG00000141562	0.0866	0.6866	0.126129
ENSG00000102893	0.0559	0.5589	0.100018
ENSG00000081791	0.1578	0.5441	0.29002
ENSG00000087302	0.0151	0.3234	0.0466914
ENSG00000167088	0	0	0
ENSG00000176986	0.0425	0.3142	0.135264
ENSG00000143727	0.1277	0.8465	0.150856
ENSG00000169871	0.0969	1.2283	0.0788895
ENSG00000134759	0.1175	0.624	0.188301
ENSG00000115970	0.1247	0.5096	0.244702
ENSG00000099949	0.0234	0.8321	0.0281216
ENSG00000002330	0.1292	0.4955	0.260747
ENSG00000167965	0.0112	1.0317	0.0108559
ENSG00000109606	0.0017	0.3342	0.00508677
ENSG00000197343	0.095	0.4583	0.207288
ENSG00000165006	0.0648	0.2488	0.26045
ENSG00000054148	0.1021	0.8517	0.119878
ENSG00000139433	0.0284	0.8815	0.0322178
ENSG00000119537	0.0384	0.4678	0.0820864
ENSG00000169764	0.0053	0.4002	0.0132434
ENSG00000138496	0.2807	0.5225	0.537225
ENSG00000143183	0	0	0
ENSG00000119421	0.0755	0.6612	0.114186
ENSG00000071127	0.0227	0.7209	0.0314884
ENSG00000170873	0.0172	0.4591	0.0374646
ENSG00000132467	0.071	0.7366	0.0963888
ENSG00000197937	0.2836	0.9008	0.314831
ENSG00000156973	0.0093	0.2774	0.0335256
ENSG00000186815	0.048	0.8365	0.0573819
ENSG00000112787	0.243	1.093	0.222324
ENSG00000141428	0.1608	0.5743	0.279993
ENSG00000255072	0.0961	1.6754	0.0573594
ENSG00000107020	0.0919	0.4952	0.185582
ENSG00000146802	0.0231	0.4538	0.0509035
ENSG00000168883	0.0112	0.5474	0.0204604
ENSG00000100348	0.0593	0.6095	0.0972929
ENSG00000148634	0.015	0.3729	0.0402253
ENSG00000108510	0.03	0.2965	0.10118
ENSG00000115758	0.0515	0.5566	0.0925261
ENSG00000104522	0.0278	0.7418	0.0374764
ENSG00000149657	0.0283	0.4678	0.0604959
ENSG00000121022	0.0027	0.4172	0.00647172
ENSG00000145391	0.0213	0.6414	0.0332086
ENSG00000186298	0.0168	0.4986	0.0336943
ENSG00000086598	0.0047	0.4128	0.0113857
ENSG00000138138	0	0	0
ENSG00000066855	0.1314	0.4669	0.281431
ENSG00000156697	0.2021	0.5049	0.400277
ENSG00000189046	0.1182	1.0625	0.111247
ENSG00000136271	0.0548	0.5821	0.0941419
ENSG00000156482	0	0	0
ENSG00000124541	0.0984	0.7095	0.138689
ENSG00000120137	0.0037	0.3021	0.0122476
ENSG00000102119	0.1365	0.8246	0.165535
ENSG00000106682	0.0056	0.4076	0.013739
ENSG00000136827	0.0466	0.7921	0.058831
ENSG00000140262	0.0209	0.3241	0.0644863
ENSG00000140319	0.0516	0.834	0.0618705
ENSG00000166169	0.0992	0.5002	0.198321
ENSG00000125037	0.0018	0.4433	0.00406046
ENSG00000036549	0.0664	0.3952	0.168016
ENSG00000164902	0.0666	0.7918	0.0841121
ENSG00000176978	0.1408	1.2518	0.112478
ENSG00000113460	0.0461	0.4947	0.0931878
ENSG00000106554	0.0514	0.4943	0.103985
ENSG00000206053	0.1174	0.6159	0.190615
ENSG00000196365	0.0583	1.4277	0.0408349
ENSG00000178252	0.073	0.5953	0.122627
ENSG00000136870	0.0334	0.5482	0.0609267
ENSG00000164967	0.0284	0.7568	0.0375264
ENSG00000137154	0	0	0
ENSG00000057757	0.0085	0.4217	0.0201565
ENSG00000129083	0.0039	0.409	0.00953545
ENSG00000186010	0.0818	1.989	0.0411262
ENSG00000064102	0.0225	0.5507	0.0408571
ENSG00000175155	0	0	0
ENSG00000163344	0.0907	0.4165	0.217767
ENSG00000137714	0.1626	0.8533	0.190554
ENSG00000107185	0.0154	0.4626	0.0332901
ENSG00000154889	0.1623	0.7049	0.230245
ENSG00000125445	0.0808	0.8107	0.099667
ENSG00000089818	0.0351	0.3618	0.0970149
ENSG00000136720	0.0105	1.63	0.00644172
ENSG00000184840	0.0373	0.6864	0.0543415
ENSG00000105732	0.0314	0.5252	0.0597867
ENSG00000082068	0.0438	0.4508	0.0971606
ENSG00000197982	0.0824	0.3206	0.257018
ENSG00000185236	0.0039	0.6664	0.00585234
ENSG00000147649	0.0439	0.2661	0.164976
ENSG00000197114	0.105	0.9612	0.109238
ENSG00000122705	0.0061	0.3012	0.0202523
ENSG00000163882	0.1232	0.9264	0.132988
ENSG00000164933	0.0543	0.3284	0.165347
ENSG00000134825	0	0	0
ENSG00000171960	0	0	0
ENSG00000113312	0.0958	0.5833	0.164238
ENSG00000105821	0.0271	0.5137	0.0527545
ENSG00000173214	0.1426	0.5702	0.250088
ENSG00000135018	0.0567	0.6286	0.0902004
ENSG00000077549	0.0059	0.4034	0.0146257
ENSG00000090615	0.114	1.3289	0.0857852
ENSG00000129518	0.0656	0.7638	0.0858864
ENSG00000144535	0.0693	0.4252	0.162982
ENSG00000124370	0.1248	0.433	0.288222
ENSG00000141644	0.233	0.4549	0.5122
ENSG00000008294	0.0161	0.4104	0.03923
ENSG00000184209	0.0472	1.0884	0.0433664
ENSG00000132591	0.1297	0.4448	0.291592
ENSG00000120509	0.013	0.3088	0.0420984
ENSG00000176623	0.0873	0.4129	0.211431
ENSG00000136044	0.04	0.494	0.0809717
ENSG00000119328	0.0678	0.4516	0.150133
ENSG00000174891	0.0394	0.6592	0.0597694
ENSG00000157837	0	0	0
ENSG00000114023	0.1162	0.4265	0.27245
ENSG00000170348	0.0335	0.4625	0.0724324
ENSG00000134987	0.0605	0.4789	0.126331
ENSG00000101391	0.0668	0.4983	0.134056
ENSG00000111845	0.1603	0.5411	0.296248
ENSG00000166233	0.0023	0.2272	0.0101232
ENSG00000164209	0.0572	0.3956	0.14459
ENSG00000184007	0	0	0
ENSG00000100614	0.0085	0.2671	0.0318233
ENSG00000125991	0.0092	0.4946	0.0186009
ENSG00000117984	0.1132	1.286	0.0880249
ENSG00000139579	0.0322	0.5419	0.0594206
ENSG00000107951	0.1427	0.6236	0.228833
ENSG00000196781	0.0104	0.4486	0.0231832
ENSG00000181982	0.104	0.6718	0.154808
ENSG00000179195	0	0	0
ENSG00000092531	0.0678	0.3562	0.190343
ENSG00000085872	0.024	1.221	0.019656
ENSG00000159063	0.0659	0.3965	0.166204
ENSG00000160818	0.2646	0.6985	0.378812
ENSG00000142166	0.3943	1.0807	0.364856
ENSG00000110330	0.0828	0.5767	0.143576
ENSG00000167721	0.0788	0.535	0.14729
ENSG00000165671	0.0864	0.4016	0.215139
ENSG00000182923	0.1059	0.5072	0.208793
ENSG00000197548	0.0369	0.6209	0.0594299
ENSG00000108848	0.0132	0.4209	0.0313614
ENSG00000221978	0.0486	0.6683	0.0727218
ENSG00000084463	0.0249	0.4409	0.0564754
ENSG00000090316	0.0055	0.9159	0.00600502
ENSG00000136270	0.1604	0.8211	0.195348
ENSG00000076248	0.0765	0.8242	0.0928173
ENSG00000128185	0.0418	1.3703	0.0305043
ENSG00000163904	0.0761	0.3817	0.199371
ENSG00000108100	0.0095	0.3921	0.0242285
ENSG00000063244	0.0009	0.5459	0.00164865
ENSG00000132382	0.1953	0.9517	0.205212
ENSG00000171307	0.0039	0.3712	0.0105065
ENSG00000126602	0.059	0.8247	0.0715412
ENSG00000180008	0.0655	0.5304	0.123492
ENSG00000198258	0.0125	1.5338	0.00814969
ENSG00000204569	0.0227	0.5181	0.0438139
ENSG00000178951	0.0716	2.0044	0.0357214
ENSG00000181396	0.1731	1.3993	0.123705
ENSG00000109790	0.0129	0.6252	0.0206334
ENSG00000175203	0.0217	0.4333	0.0500808
ENSG00000141012	0.0854	0.7026	0.121549
ENSG00000189114	0.0517	2.0602	0.0250947
ENSG00000148358	0.0903	0.6869	0.13146
ENSG00000161217	0.0189	0.4787	0.0394819
ENSG00000198836	0.0189	0.5814	0.0325077
ENSG00000167775	0.258	0.6817	0.378466
ENSG00000110075	0.0193	0.4055	0.0475956
ENSG00000130305	0.1055	0.8084	0.130505
ENSG00000143314	0.0645	0.5706	0.113039
ENSG00000126581	0.007	0.4187	0.0167184
ENSG00000077235	0.1212	0.8612	0.140734
ENSG00000104231	0.0872	0.5989	0.1456
ENSG00000077463	0.0618	1.206	0.0512438
ENSG00000168813	0.1096	0.7247	0.151235
ENSG00000169567	0.0266	0.525	0.0506667
ENSG00000167085	0.0017	0.4479	0.00379549
ENSG00000136816	0.0601	0.7349	0.0817798
ENSG00000134330	0.1009	0.5485	0.183956
ENSG00000104412	0.0117	0.4402	0.0265788
ENSG00000155975	0.0506	0.3709	0.136425
ENSG00000197043	0.0283	0.5271	0.05369
ENSG00000122490	0.0536	1.0752	0.0498512
ENSG00000078070	0.0863	0.5909	0.146048
ENSG00000148331	0.0568	1.3682	0.0415144
ENSG00000106803	0.005	0.5236	0.00954927
ENSG00000140694	0.0605	0.526	0.115019
ENSG00000197226	0.0363	0.7027	0.0516579
ENSG00000177239	0.1344	1.0181	0.132011
ENSG00000152942	0.0992	0.5277	0.187986
ENSG00000012174	0.013	0.322	0.0403727
ENSG00000153443	0.0331	0.459	0.0721133
ENSG00000122299	0.0747	0.4481	0.166704
ENSG00000119723	0.0695	0.5136	0.135319
ENSG00000173456	0.0681	0.6223	0.109433
ENSG00000108733	0.0646	0.3957	0.163255
ENSG00000138035	0.0475	0.5841	0.0813217
ENSG00000114026	0.1395	0.6586	0.211813
ENSG00000119318	0.061	0.3927	0.155335
ENSG00000131475	0.0079	0.3765	0.0209827
ENSG00000134294	0.0611	0.8121	0.075237
ENSG00000158793	0.0901	0.2874	0.3135
ENSG00000130159	0.1659	0.8789	0.188759
ENSG00000063245	0.0259	0.5897	0.0439206
ENSG00000174132	0.2059	0.5953	0.345876
ENSG00000108349	0.0511	0.3885	0.131532
ENSG00000184508	0.0243	0.6311	0.0385042
ENSG00000102401	0.0155	0.5108	0.0303446
ENSG00000198455	0.0941	0.8321	0.113087
ENSG00000137992	0.0654	0.5801	0.112739
ENSG00000114686	0.1085	0.5025	0.21592
ENSG00000117748	0.0683	0.5823	0.117293
ENSG00000130717	0.0586	0.8475	0.0691445
ENSG00000172113	0.0642	0.3786	0.169572
ENSG00000112685	0.0334	0.5696	0.0586376
ENSG00000104388	0.0065	0.3922	0.0165732
ENSG00000063854	0.0614	0.868	0.0707373
ENSG00000104866	0.0672	0.8651	0.0776789
ENSG00000055211	0.1661	0.4334	0.383249
ENSG00000180185	0.0954	1.0464	0.0911697
ENSG00000225921	0.1273	0.5046	0.252279
ENSG00000088448	0.12	0.4589	0.261495
ENSG00000108671	0.0012	0.2141	0.00560486
ENSG00000156304	0.0569	0.3667	0.155168
ENSG00000175606	0.2701	0.5233	0.516148
ENSG00000119953	0.0019	0.6413	0.00296273
ENSG00000126243	0.0191	0.7735	0.024693
ENSG00000107372	0.0067	0.1202	0.0557404
ENSG00000122687	0.1242	0.7613	0.163142
ENSG00000167969	0.1583	1.1058	0.143154
ENSG00000114735	0.1254	0.4668	0.268638
ENSG00000111581	0.0453	0.7236	0.0626036
ENSG00000174547	0.0664	0.5364	0.123788
ENSG00000173812	0.0043	0.0769	0.0559168
ENSG00000125375	0.1323	0.3268	0.404835
ENSG00000085719	0.031	0.4044	0.0766568
ENSG00000065548	0.0214	0.4346	0.0492407
ENSG00000167962	0.1063	0.8808	0.120686
ENSG00000164105	0.0603	0.6216	0.0970077
ENSG00000145495	0.0108	0.3987	0.027088
ENSG00000100288	0.0752	0.5908	0.127285
ENSG00000101152	0.0022	0.9622	0.00228643
ENSG00000217930	0.0228	0.57	0.04
ENSG00000142188	0.0092	0.7166	0.0128384
ENSG00000143158	0.0425	0.4069	0.104448
ENSG00000111684	0.0702	0.3931	0.178581
ENSG00000144744	0.003	0.3671	0.00817216
ENSG00000101337	0.0163	0.4305	0.037863
ENSG00000113812	0.0134	0.526	0.0254753
ENSG00000143436	0.1164	0.4965	0.234441
ENSG00000123091	0.003	0.1131	0.0265252
ENSG00000180992	0.0776	0.8221	0.0943924
ENSG00000139651	0.0184	0.2437	0.0755027
ENSG00000167700	0.1506	0.9975	0.150977
ENSG00000119977	0.1694	0.517	0.32766
ENSG00000005206	0.1175	1.2065	0.0973891
ENSG00000037757	0.0809	0.7483	0.108112
ENSG00000147316	0.3115	0.6699	0.464995
ENSG00000174243	0.0101	0.4534	0.0222761
ENSG00000136933	0.1267	0.4495	0.281869
ENSG00000116260	0.1711	0.6536	0.261781
ENSG00000100201	0.0057	0.4889	0.0116588
ENSG00000151500	0.1049	0.4788	0.219089
ENSG00000145901	0.0886	0.6475	0.136834
ENSG00000163320	0.0079	0.4353	0.0181484
ENSG00000164944	0.0201	0.4508	0.0445874
ENSG00000180628	0.0134	0.5084	0.0263572
ENSG00000110060	0.0801	0.4125	0.194182
ENSG00000125651	0.0347	1.3745	0.0252455
ENSG00000204209	0.1582	0.6406	0.246956
ENSG00000170310	0.0345	0.4357	0.0791829
ENSG00000148356	0.0628	0.7435	0.0844654
ENSG00000161091	0.0866	1.4725	0.0588115
ENSG00000116521	0.051	0.432	0.118056
ENSG00000158796	0.006	0.2503	0.0239712
ENSG00000116473	0	0	0
ENSG00000198586	0.0082	0.3993	0.0205359
ENSG00000075785	0	0	0
ENSG00000172590	0.0897	0.3425	0.261898
ENSG00000146457	0.0175	0.2269	0.0771265
ENSG00000128524	0.4411	1.1862	0.37186
ENSG00000126945	0.0041	0.2771	0.0147961
ENSG00000145743	0.0298	0.334	0.0892216
ENSG00000103591	0.0815	0.5752	0.14169
ENSG00000185651	0.031	0.2246	0.138023
ENSG00000085721	0.0623	0.4628	0.134615
ENSG00000065883	0.0241	0.2498	0.0964772
ENSG00000167258	0.0423	0.3113	0.135882
ENSG00000196981	0.0894	0.5126	0.174405
ENSG00000176022	0.0824	2.2565	0.0365167
ENSG00000147162	0.0018	0.3689	0.00487937
ENSG00000142252	0.0986	0.7593	0.129856
ENSG00000111596	0.0008	0.2009	0.00398208
ENSG00000173418	0.0027	0.4305	0.00627178
ENSG00000103274	0.0607	0.613	0.0990212
ENSG00000006652	0.0301	0.4023	0.0748198
ENSG00000072756	0.0372	0.5748	0.0647182
ENSG00000270647	0.0843	0.3383	0.249187
ENSG00000143373	0.1507	0.5661	0.266207
ENSG00000103642	0.0696	0.5776	0.120499
ENSG00000196591	0.0018	0.5177	0.00347692
ENSG00000100105	0.0049	0.4988	0.00982358
ENSG00000132294	0.0167	0.4735	0.0352693
ENSG00000139826	0.0201	0.7386	0.0272136
ENSG00000122566	0.0027	0.2954	0.00914015
ENSG00000167881	0.0199	0.6315	0.0315123
ENSG00000139517	0.0583	1.1091	0.0525651
ENSG00000125870	0.0184	0.5421	0.0339421
ENSG00000162980	0.0051	0.495	0.010303
ENSG00000169714	0	0	0
ENSG00000115310	0.1363	0.3587	0.379983
ENSG00000166946	0.124	0.4094	0.302882
ENSG00000136897	0.1402	0.5548	0.252704
ENSG00000010256	0.0656	0.5345	0.122732
ENSG00000078142	0.0098	0.7111	0.0137815
ENSG00000165806	0.1495	0.8734	0.17117
ENSG00000103275	0	0	0
ENSG00000144591	0.0136	0.5802	0.0234402
ENSG00000133997	0.0381	0.2978	0.127938
ENSG00000079432	0.0621	0.4324	0.143617
ENSG00000135956	0.006	0.492	0.0121951
ENSG00000092010	0.0756	0.6793	0.111291
ENSG00000263001	0.0136	0.6483	0.0209779
ENSG00000041357	0.0053	0.448	0.0118304
ENSG00000118246	0.2113	0.5103	0.41407
ENSG00000117450	0.0285	0.3669	0.0776778
ENSG00000198026	0.0646	0.6199	0.10421
ENSG00000100139	0.1248	0.7573	0.164796
ENSG00000215695	0.3142	0.4959	0.633595
ENSG00000099901	0.0634	0.8158	0.0777151
ENSG00000168591	0.0733	0.3895	0.18819
ENSG00000215717	0.0066	0.241	0.0273859
ENSG00000147687	0.0483	0.4606	0.104863
ENSG00000164934	0.0342	0.473	0.0723044
ENSG00000163902	0.0296	0.6582	0.0449711
ENSG00000055130	0.0006	0.4625	0.0012973
ENSG00000159202	0.0026	0.2613	0.00995025
ENSG00000130734	0.1222	0.7757	0.157535
ENSG00000124228	0.035	0.5668	0.0617502
ENSG00000164961	0.0204	0.5205	0.0391931
ENSG00000132589	0.0032	0.5667	0.00564673
ENSG00000100243	0.0747	0.707	0.105658
ENSG00000023572	0.2411	1.1464	0.210311
ENSG00000163703	0.141	0.6604	0.213507
ENSG00000173085	0.1276	0.6419	0.198785
ENSG00000134375	0.0198	0.4554	0.0434783
ENSG00000119720	0.1068	0.6248	0.170935
ENSG00000126773	0.1475	0.6474	0.227834
ENSG00000128050	0.025	0.602	0.0415282
ENSG00000176018	0.0974	0.6302	0.154554
ENSG00000169813	0.0088	0.4097	0.0214791
ENSG00000103671	0.0614	0.3203	0.191695
ENSG00000240972	0.0487	1.239	0.0393059
ENSG00000273841	0.0264	0.4144	0.0637066
ENSG00000119041	0.0306	0.4178	0.0732408
ENSG00000175348	0.0271	0.4231	0.0640511
ENSG00000148450	0.1331	0.9142	0.145592
ENSG00000196072	0.0251	0.687	0.0365357
ENSG00000122882	0.1204	0.5413	0.222427
ENSG00000117335	0.3892	0.924	0.421212
ENSG00000076242	0.0655	0.4214	0.155434
ENSG00000075151	0.0826	0.5135	0.160857
ENSG00000119402	0.0072	0.1553	0.0463619
ENSG00000213930	0.051	0.5055	0.10089
ENSG00000198833	0.0378	0.4617	0.0818713
ENSG00000134970	0.0191	0.4059	0.0470559
ENSG00000011485	0.0103	0.6131	0.0167999
ENSG00000106009	0.1695	0.8628	0.196453
ENSG00000183891	0.146	0.627	0.232855
ENSG00000168434	0.037	0.5566	0.066475
ENSG00000129292	0.0679	0.3479	0.195171
ENSG00000106628	0.029	0.6276	0.0462078
ENSG00000163166	0.0576	0.5545	0.103877
ENSG00000181873	0.1785	0.9214	0.193727
ENSG00000155229	0.0607	0.4236	0.143296
ENSG00000181315	0.0771	0.5514	0.139826
ENSG00000084676	0.0508	0.3827	0.132741
ENSG00000105325	0.0077	1.0431	0.00738184
ENSG00000185973	0.0633	0.4102	0.154315
ENSG00000124784	0.1225	0.5963	0.205434
ENSG00000161265	0.2983	1.5449	0.193087
ENSG00000179950	0.0058	0.519	0.0111753
ENSG00000169660	0.324	1.3656	0.237258
ENSG00000173402	0.0363	0.5419	0.0669865
ENSG00000119335	0.0285	0.3728	0.0764485
ENSG00000169251	0.0244	0.3752	0.065032
ENSG00000104129	0.0549	0.4729	0.116092
ENSG00000166974	0.0125	0.4331	0.0288617
ENSG00000022277	0.0601	0.7633	0.0787371
ENSG00000070614	0.0099	0.5758	0.0171935
ENSG00000161999	0.0959	0.9267	0.103485
ENSG00000068383	0.0311	0.6832	0.0455211
ENSG00000164919	0.1642	0.6809	0.241151
ENSG00000105612	0.1791	0.6806	0.26315
ENSG00000132323	0.0283	0.4304	0.0657528
ENSG00000119638	0.0219	0.3662	0.0598034
ENSG00000184207	0.0443	0.6191	0.0715555
ENSG00000103197	0.0468	0.8587	0.054501
ENSG00000132912	0.0156	0.4506	0.0346205
ENSG00000114544	0.1679	0.698	0.240544
ENSG00000144048	0.1995	0.4976	0.400924
ENSG00000116406	0.03	0.4629	0.0648088
ENSG00000136930	0.0211	0.4022	0.0524615
ENSG00000152684	0.0135	0.6073	0.0222295
ENSG00000156831	0.085	0.5416	0.156942
ENSG00000104980	0.0521	0.9819	0.0530604
ENSG00000125835	0.0066	0.3076	0.0214564
ENSG00000158864	0.0413	0.3856	0.107106
ENSG00000112305	0.0337	0.3077	0.109522
ENSG00000205981	0.1318	0.7263	0.181468
ENSG00000140259	0.002	0.5615	0.00356189
ENSG00000090581	0.1229	0.7636	0.160948
ENSG00000113851	0.0215	0.4686	0.0458813
ENSG00000104824	0.0069	0.426	0.0161972
ENSG00000144567	0.095	0.3821	0.248626
ENSG00000178425	0.1241	0.4886	0.253991
ENSG00000126432	0.153	0.5721	0.267436
ENSG00000129255	0.045	0.505	0.0891089
ENSG00000162851	0.3497	0.6505	0.537586
ENSG00000105793	0.1017	0.4699	0.216429
ENSG00000171681	0.1643	0.6327	0.259681
ENSG00000007168	0.0011	0.2166	0.00507849
ENSG00000060688	0.0079	0.5291	0.014931
ENSG00000067704	0.0922	0.7425	0.124175
ENSG00000148229	0.0338	0.7482	0.0451751
ENSG00000136888	0.0225	0.4381	0.0513581
ENSG00000177479	0.0082	0.4287	0.0191276
ENSG00000173465	0.0573	0.6349	0.0902504
ENSG00000100522	0.0078	0.3922	0.0198878
ENSG00000105700	0.0368	1.4386	0.0255804
ENSG00000100266	0.0309	0.6676	0.0462852
ENSG00000169139	0.0059	0.254	0.0232283
ENSG00000174177	0.1274	0.9328	0.136578
ENSG00000065154	0.0479	0.6969	0.068733
ENSG00000134744	0.0602	0.3675	0.16381
ENSG00000273749	0.0043	0.5683	0.00756643
ENSG00000116455	0.0576	0.3852	0.149533
ENSG00000182108	0.0241	0.5253	0.0458785
ENSG00000143756	0.0262	0.4212	0.0622032
ENSG00000215712	0.0791	0.5971	0.132474
ENSG00000129084	0.0104	0.3961	0.026256
ENSG00000054611	0.0609	0.6906	0.0881842
ENSG00000112855	0.0858	0.4984	0.172151
ENSG00000136247	0.1552	0.677	0.229247
ENSG00000100902	0.0019	0.3068	0.00619296
ENSG00000108578	0.0329	0.3244	0.101418
ENSG00000124164	0.0488	0.4876	0.100082
ENSG00000119242	0.0648	1.5625	0.041472
ENSG00000188021	0.0658	0.5203	0.126466
ENSG00000075415	0.0597	0.5986	0.0997327
ENSG00000162222	0.0233	0.5683	0.0409995
ENSG00000166140	0.1163	0.5042	0.230662
ENSG00000181061	0.0705	0.7946	0.0887239
ENSG00000198791	0.0016	0.3186	0.00502197
ENSG00000131558	0.02	0.5129	0.038994
ENSG00000004455	0.028	0.564	0.0496454
ENSG00000117751	0.011	0.3971	0.0277008
ENSG00000174840	0.0602	0.496	0.121371
ENSG00000198912	0.2261	0.765	0.295556
ENSG00000105393	0.0535	1.1821	0.0452584
ENSG00000086666	0.0586	0.2672	0.219311
ENSG00000111540	0	0	0
ENSG00000102921	0.1053	0.5238	0.201031
ENSG00000174953	0.0385	0.4623	0.0832793
ENSG00000145354	0.0174	0.7517	0.0231475
ENSG00000078808	0.0757	1.7866	0.042371
ENSG00000100462	0.0095	0.3702	0.0256618
ENSG00000186834	0.0738	0.4528	0.162986
ENSG00000179091	0.0526	0.4439	0.118495
ENSG00000151502	0.0037	0.5196	0.00712086
ENSG00000086504	0.0823	1.1907	0.069119
ENSG00000115568	0.0807	0.4646	0.173698
ENSG00000086065	0.0069	0.9819	0.00702719
ENSG00000100151	0.0206	0.6029	0.0341682
ENSG00000258644	0.0411	0.4247	0.0967742
ENSG00000170860	0	0	0
ENSG00000164405	0.1363	0.874	0.15595
ENSG00000189043	0.0517	0.5609	0.0921733
ENSG00000136935	0.11	0.5246	0.209684
ENSG00000165118	0.1405	0.8616	0.163069
ENSG00000115540	0	0	0
ENSG00000166478	0.0147	0.4245	0.034629
ENSG00000104331	0.0407	0.3841	0.105962
ENSG00000058673	0.1078	0.481	0.224116
ENSG00000135341	0.0031	0.3737	0.00829542
ENSG00000101346	0.0437	0.5401	0.0809109
ENSG00000213780	0.005	0.4329	0.01155
ENSG00000176108	0.0327	1.2436	0.0262946
ENSG00000125827	0.113	0.506	0.22332
ENSG00000174206	0.0258	0.5423	0.0475751
ENSG00000177830	0.052	0.5879	0.0884504
ENSG00000103510	0.0372	0.8686	0.0428275
ENSG00000204599	0.0129	0.4146	0.0311143
ENSG00000179295	0.0024	0.8403	0.00285612
ENSG00000131067	0.0201	0.4575	0.0439344
ENSG00000112308	0	0	0
ENSG00000183621	0.2374	0.6302	0.376706
ENSG00000132153	0.0295	0.5848	0.0504446
ENSG00000056097	0.0107	0.2941	0.0363822
ENSG00000163930	0.034	0.4912	0.0692182
ENSG00000142892	0.0621	0.7869	0.0789173
ENSG00000126858	0.0099	0.3107	0.0318635
ENSG00000075292	0.1223	0.3617	0.338126
ENSG00000176142	0.031	0.3693	0.0839426
ENSG00000114902	0.2048	0.603	0.339635
ENSG00000134108	0	0	0
ENSG00000087152	0.0025	0.3219	0.00776639
ENSG00000114745	0.1232	0.6661	0.184957
ENSG00000141552	0.3776	81.2722	0.00464612
ENSG00000103356	0.1124	0.667	0.168516
ENSG00000115947	0.0525	0.4403	0.119237
ENSG00000100296	0.0198	0.4846	0.0408584
ENSG00000186184	0.0444	0.2113	0.210128
ENSG00000139083	0.044	0.3508	0.125428
ENSG00000135926	0.0586	0.5877	0.0997107
ENSG00000169032	0.0046	0.5169	0.00889921
ENSG00000101752	0.0032	0.45	0.00711111
ENSG00000123124	0.045	0.36	0.125
ENSG00000198755	0	0	0
ENSG00000120616	0.0421	0.3616	0.116427
ENSG00000115233	0	0	0
ENSG00000051382	0.0202	0.535	0.037757
ENSG00000163348	0.0168	0.445	0.0377528
ENSG00000167515	0.0118	1.0315	0.0114397
ENSG00000133935	0.0104	0.3251	0.0319902
ENSG00000116903	0.033	1.4835	0.0222447
ENSG00000186591	0	0	0
ENSG00000154174	0.0446	0.4501	0.0990891
ENSG00000182325	0.1095	0.9153	0.119633
ENSG00000137764	0.0116	0.3895	0.0297818
ENSG00000185024	0.0528	1.0242	0.0515524
ENSG00000174405	0.0712	0.9181	0.0775515
ENSG00000178449	0.097	0.4447	0.218125
ENSG00000151553	0.0392	0.7427	0.0527804
ENSG00000187257	0.1059	0.4201	0.252083
ENSG00000134291	0.1161	0.5829	0.199177
ENSG00000188846	0.2504	0.7587	0.330038
ENSG00000135446	0.0288	0.4522	0.0636886
ENSG00000185104	0.0173	0.2701	0.0640504
ENSG00000111011	0.0151	0.5584	0.0270415
ENSG00000185043	0.0297	0.6222	0.0477338
ENSG00000100908	0.0516	0.5354	0.0963765
ENSG00000112081	0	0	0
ENSG00000104671	0.1307	1.074	0.121695
ENSG00000176946	0.0747	0.6524	0.1145
ENSG00000169188	0.1281	0.4088	0.313356
ENSG00000099795	0.096	1.1901	0.0806655
ENSG00000185359	0.0325	0.9022	0.0360231
ENSG00000015153	0.0496	0.7633	0.064981
ENSG00000130826	0.0508	0.4248	0.119586
ENSG00000111678	0.0111	0.7898	0.0140542
ENSG00000170445	0.0293	0.5071	0.0577795
ENSG00000023909	0.0199	0.3129	0.0635986
ENSG00000198561	0.0116	0.3998	0.0290145
ENSG00000143753	0.1728	0.6351	0.272083
ENSG00000170852	0.0067	0.3849	0.0174071
ENSG00000132424	0.0329	0.4358	0.0754933
ENSG00000164022	0.0857	0.6656	0.128756
ENSG00000162384	0.0336	0.4135	0.0812576
ENSG00000165060	0.1862	0.8863	0.210087
ENSG00000023191	0.1508	0.9903	0.152277
ENSG00000117500	0.0525	0.3396	0.154594
ENSG00000168175	0.1254	0.23	0.545217
ENSG00000165914	0.0157	0.3999	0.0392598
ENSG00000112697	0.0619	0.353	0.175354
ENSG00000110958	0.0075	0.3431	0.0218595
ENSG00000131165	0.0106	0.7605	0.0139382
ENSG00000107874	0.0566	0.4244	0.133365
ENSG00000168496	0.0167	0.5313	0.0314323
ENSG00000123562	0.0219	0.671	0.0326379
ENSG00000179456	0.0026	0.1766	0.0147225
ENSG00000129559	0.0056	0.3759	0.0148976
ENSG00000122678	0.2979	0.9884	0.301396
ENSG00000123983	0.0362	0.4565	0.079299
ENSG00000130204	0.0343	0.559	0.0613596
ENSG00000261796	0.0094	0.6779	0.0138664
ENSG00000187118	0.0519	0.4053	0.128053
ENSG00000178719	0.03	0.5238	0.0572738
ENSG00000068323	0.0661	0.5277	0.125261
ENSG00000161671	0.0766	0.8882	0.0862418
ENSG00000198887	0.0542	0.5639	0.0961163
ENSG00000142687	0.1024	0.4263	0.240206
ENSG00000107960	0.2101	0.593	0.3543
ENSG00000132394	0.0563	0.7451	0.0755603
ENSG00000171453	0.0289	0.7166	0.0403293
ENSG00000198824	0.1409	0.6562	0.214721
ENSG00000143363	0.0894	0.4245	0.210601
ENSG00000062194	0.0206	0.329	0.062614
ENSG00000108591	0.0062	0.5408	0.0114645
ENSG00000102974	0.0038	0.3489	0.0108914
ENSG00000104805	0.0659	1.0641	0.0619303
ENSG00000164366	0.0951	0.8238	0.115441
ENSG00000186141	0.0328	0.5648	0.0580737
ENSG00000116120	0.0361	0.5621	0.0642234
ENSG00000125611	0.0508	0.6651	0.0763795
ENSG00000114030	0.0103	0.3045	0.0338259
ENSG00000110046	0.087	0.7245	0.120083
ENSG00000184857	0.1872	1.0755	0.174059
ENSG00000138279	0.0394	0.4984	0.079053
ENSG00000247077	0.0307	0.9518	0.0322547
ENSG00000166266	0.0069	0.5195	0.013282
ENSG00000143801	0.0178	0.7461	0.0238574
ENSG00000171723	0.0067	0.2341	0.0286202
ENSG00000105053	0.135	0.5471	0.246756
ENSG00000084733	0	0	0
ENSG00000141569	0.2228	1.0222	0.217961
ENSG00000115966	0.0039	0.232	0.0168103
ENSG00000116750	0.0138	0.4658	0.0296264
ENSG00000135778	0.1043	0.8254	0.126363
ENSG00000143256	0.0213	0.3446	0.0618108
ENSG00000136807	0.0057	0.969	0.00588235
ENSG00000107862	0.0309	0.386	0.0800518
ENSG00000108588	0.0091	0.418	0.0217703
ENSG00000100426	0.1253	0.947	0.132313
ENSG00000096070	0.0387	0.5258	0.0736021
ENSG00000161956	0.0299	0.3574	0.0836598
ENSG00000161980	0.0042	0.5616	0.00747863
ENSG00000174446	0.1375	1.1113	0.123729
ENSG00000183431	0.0037	0.4501	0.0082204
ENSG00000127580	0.0206	1.1846	0.0173898
ENSG00000149792	0.091	0.6417	0.141811
ENSG00000143771	0.0214	0.451	0.0474501
ENSG00000197780	0	0	0
ENSG00000114166	0.0315	0.5035	0.0625621
ENSG00000170430	0.2165	0.6314	0.342889
ENSG00000103353	0.0151	0.3952	0.0382085
ENSG00000140521	0.0683	0.4428	0.154246
ENSG00000075568	0.0548	0.4749	0.115393
ENSG00000154781	0.0871	0.4812	0.181006
ENSG00000122218	0.0074	0.3982	0.0185836
ENSG00000161016	0	0	0
ENSG00000100347	0.0216	0.786	0.0274809
ENSG00000176396	0.1305	1.2866	0.10143
ENSG00000124275	0.1385	0.7043	0.196649
ENSG00000135452	0.074	0.4889	0.15136
ENSG00000015532	0.032	0.5094	0.062819
ENSG00000103005	0.0994	0.629	0.158029
ENSG00000136560	0.0956	0.3575	0.267413
ENSG00000132313	0.1356	0.487	0.278439
ENSG00000072364	0.0328	0.4146	0.0791124
ENSG00000139508	0.1535	0.9856	0.155743
ENSG00000100225	0.1694	0.4595	0.368662
ENSG00000139921	0.1417	0.5102	0.277734
ENSG00000265491	0.0355	0.3045	0.116585
ENSG00000167778	0.002	0.3551	0.00563222
ENSG00000183684	0.1791	0.7781	0.230176
ENSG00000107897	0.1504	0.5646	0.266383
ENSG00000162736	0.0599	0.447	0.134004
ENSG00000177576	0.1254	0.5606	0.223689
ENSG00000137100	0.031	0.4614	0.0671868
ENSG00000126107	0.0107	0.4805	0.0222685
ENSG00000240682	0.0094	0.6823	0.0137769
ENSG00000111481	0.0162	0.3966	0.0408472
ENSG00000187555	0.0036	0.3802	0.0094687
ENSG00000108826	0.0924	0.5422	0.170417
ENSG00000116044	0.1063	0.5491	0.19359
ENSG00000177889	0	0	0
ENSG00000180530	0.0826	0.6765	0.122099
ENSG00000166224	0.0872	0.5056	0.172468
ENSG00000172053	0.0547	0.5746	0.0951967
ENSG00000090861	0.0222	0.5914	0.037538
ENSG00000133641	0.0836	0.5061	0.165185
ENSG00000090905	0.0266	0.1652	0.161017
ENSG00000117862	0.0437	0.368	0.11875
ENSG00000164975	0.0849	0.5594	0.15177
ENSG00000108010	0.0459	0.378	0.121429
ENSG00000101966	0.0524	0.336	0.155952
ENSG00000130227	0.0027	0.3521	0.00766828
ENSG00000138592	0.0888	0.5289	0.167896
ENSG00000118939	0.0081	0.4903	0.0165205
ENSG00000078061	0.0228	0.4634	0.0492016
ENSG00000152492	0.0881	0.6601	0.133465
ENSG00000172336	0.0247	0.8097	0.0305051
ENSG00000171302	0.0612	0.9846	0.0621572
ENSG00000136758	0.0266	0.4796	0.0554629
ENSG00000099899	0.1031	0.8117	0.127017
ENSG00000100410	0	0	0
ENSG00000076321	0	0	0
ENSG00000111647	0.0792	0.6567	0.120603
ENSG00000084652	0.0546	0.7502	0.0727806
ENSG00000180979	0.0226	0.4594	0.0491946
ENSG00000185825	0.0515	0.3874	0.132938
ENSG00000037749	0.0992	0.5225	0.189856
ENSG00000169696	0.1202	0.7723	0.155639
ENSG00000170242	0.0238	0.5172	0.046017
ENSG00000044574	0.007	0.3553	0.0197017
ENSG00000169976	0.0043	1.903	0.00225959
ENSG00000213463	0.0497	0.3059	0.162471
ENSG00000169599	0.0646	0.4959	0.130268
ENSG00000104960	0.0143	1.0164	0.0140693
ENSG00000188342	0.0111	0.4977	0.0223026
ENSG00000100897	0.0347	0.3934	0.0882054
ENSG00000165861	0.0164	0.4742	0.0345846
ENSG00000155959	0.0218	0.3749	0.0581488
ENSG00000013374	0.0772	0.7922	0.0974501
ENSG00000158470	0.0231	0.6317	0.036568
ENSG00000117640	0.0202	0.4009	0.0503866
ENSG00000086475	0.0024	0.5316	0.00451467
ENSG00000105185	0.0233	0.3369	0.06916
ENSG00000106355	0	0	0
ENSG00000110171	0.007	0.466	0.0150215
ENSG00000127540	0.0877	0.9778	0.0896911
ENSG00000196323	0.0162	0.352	0.0460227
ENSG00000149182	0.0363	0.4342	0.083602
ENSG00000112110	0.1062	0.5186	0.204782
ENSG00000167685	0.0996	1.1979	0.0831455
ENSG00000114982	0.0301	0.3926	0.0766684
ENSG00000116698	0.0551	0.2424	0.22731
ENSG00000115866	0.0183	0.3647	0.0501782
ENSG00000091140	0.0243	0.4311	0.0563674
ENSG00000103363	0.0145	0.5464	0.0265373
ENSG00000091542	0.0126	0.6009	0.0209685
ENSG00000168894	0.0719	0.5611	0.128141
ENSG00000148834	0.1778	0.8608	0.206552
ENSG00000065802	0.0301	0.6028	0.0499336
ENSG00000188976	0.1505	1.2527	0.12014
ENSG00000214753	0.03	0.3208	0.0935162
ENSG00000100442	0.0265	0.3132	0.0846105
ENSG00000166797	0.0256	0.2985	0.0857621
ENSG00000167925	0.1733	0.4962	0.349254
ENSG00000131653	0.0157	0.8981	0.0174813
ENSG00000095787	0.0228	0.2696	0.0845697
ENSG00000218891	0.049	0.778	0.062982
ENSG00000085274	0.0417	0.4823	0.0864607
ENSG00000148719	0.0414	0.6676	0.0620132
ENSG00000110074	0.1219	0.4914	0.248067
ENSG00000185728	0.0254	0.1847	0.13752
ENSG00000125779	0.0811	0.3793	0.213815
ENSG00000174227	0.1237	0.5602	0.220814
ENSG00000143222	0.014	0.3684	0.0380022
ENSG00000131375	0.0257	0.4582	0.056089
ENSG00000052723	0.0424	0.6321	0.067078
ENSG00000155957	0.0916	0.6491	0.141118
ENSG00000105698	0.0096	0.3476	0.027618
ENSG00000139505	0.0459	0.6124	0.074951
ENSG00000068438	0.0611	0.4866	0.125565
ENSG00000110048	0.0194	0.3959	0.0490023
ENSG00000125818	0.0967	0.32	0.302187
ENSG00000243927	0.0817	0.5725	0.142707
ENSG00000115289	0.009	0.4364	0.0206233
ENSG00000204713	0.0053	0.4629	0.0114496
ENSG00000151348	0.024	0.6111	0.0392734
ENSG00000063601	0.0335	0.4033	0.0830647
ENSG00000004534	0.0551	0.3053	0.180478
ENSG00000171456	0.1797	0.4259	0.42193
ENSG00000013288	0.1475	0.978	0.150818
ENSG00000204564	0.1256	0.4096	0.306641
ENSG00000099341	0.0494	0.8069	0.061222
ENSG00000112640	0.0129	0.4968	0.0259662
ENSG00000116685	0.0386	0.849	0.0454653
ENSG00000108094	0.0128	0.4269	0.0299836
ENSG00000213593	0.0357	0.5113	0.069822
ENSG00000253710	0.0802	0.4551	0.176225
ENSG00000150093	0.0395	0.5797	0.0681387
ENSG00000104472	0.1222	0.5669	0.215558
ENSG00000265241	0	0	0
ENSG00000077232	0.0507	0.5283	0.0959682
ENSG00000140474	0.03	0.6287	0.0477175
ENSG00000144747	0.0674	0.5551	0.12142
ENSG00000120314	0.0634	0.8481	0.0747553
ENSG00000162928	0.0454	0.3829	0.118569
ENSG00000153560	0.0297	0.3135	0.0947368
ENSG00000104320	0.1776	0.6916	0.256796
ENSG00000103429	0.0533	0.5273	0.101081
ENSG00000139990	0.0562	0.4014	0.14001
ENSG00000141741	0.052	0.4422	0.117594
ENSG00000160131	0.1299	0.9759	0.133108
ENSG00000129696	0.179	0.5458	0.327959
ENSG00000130332	0.0118	2.1375	0.00552047
ENSG00000116957	0.1643	0.5656	0.290488
ENSG00000149262	0.0153	0.3892	0.0393114
ENSG00000083312	0.0016	0.4638	0.00344976
ENSG00000198700	0.0061	0.3547	0.0171976
ENSG00000196510	0.0083	0.5942	0.0139684
ENSG00000213246	0	0	0
ENSG00000038358	0.0225	0.4972	0.0452534
ENSG00000145337	0.1722	0.3623	0.475297
ENSG00000132963	0.0239	0.7327	0.0326191
ENSG00000142864	0.007	0.2558	0.0273651
ENSG00000079332	0.0023	0.3187	0.00721682
ENSG00000087995	0.1344	0.5817	0.231047
ENSG00000179134	0.0135	0.3087	0.0437318
ENSG00000244045	0.0617	0.5877	0.104986
ENSG00000100209	0.1555	0.5499	0.282779
ENSG00000121579	0.0209	0.348	0.0600575
ENSG00000175756	0.2133	1.0439	0.20433
ENSG00000156110	0.0464	0.3694	0.125609
ENSG00000064601	0.0671	0.616	0.108929
ENSG00000175110	0.1246	0.4009	0.310801
ENSG00000124767	0.0548	1.0268	0.0533697
ENSG00000155329	0.101	0.7511	0.134469
ENSG00000139644	0.0342	0.7018	0.0487318
ENSG00000165819	0.0158	0.4113	0.0384148
ENSG00000132768	0.1021	0.5572	0.183238
ENSG00000144043	0.0023	0.494	0.00465587
ENSG00000166326	0.0406	0.5122	0.0792659
ENSG00000136527	0	0	0
ENSG00000162664	0.0861	0.3781	0.227718
ENSG00000113552	0.0172	0.5171	0.0332624
ENSG00000120963	0	0	0
ENSG00000167325	0.0136	0.475	0.0286316
ENSG00000184162	0.1036	0.7143	0.145037
ENSG00000117593	0.082	0.5025	0.163184
ENSG00000078369	0	0	0
ENSG00000121851	0.0206	0.5324	0.0386927
ENSG00000133983	0.0741	0.6292	0.117769
ENSG00000158711	0.0761	0.4436	0.171551
ENSG00000179010	0.0781	1.7065	0.0457662
ENSG00000114098	0.0065	0.297	0.0218855
ENSG00000107263	0.0401	0.5954	0.0673497
ENSG00000114383	0.0347	0.4509	0.0769572
ENSG00000166821	0.1336	0.4635	0.288242
ENSG00000166848	0.0697	0.5469	0.127446
ENSG00000259112	0.2735	0.499	0.548096
ENSG00000126653	0.1548	0.5889	0.262863
ENSG00000077254	0.0354	0.6178	0.0573001
ENSG00000183208	0.1405	0.6498	0.21622
ENSG00000118197	0.108	0.6476	0.16677
ENSG00000177733	0.0202	1.841	0.0109723
ENSG00000122958	0.0057	0.4557	0.0125082
ENSG00000166860	0.0641	0.7001	0.0915583
ENSG00000175792	0.001	0.6682	0.00149656
ENSG00000214941	0.1182	0.6566	0.180018
ENSG00000156958	0.0643	0.5373	0.119672
ENSG00000138430	0.0024	0.3022	0.00794176
ENSG00000135334	0.0372	0.2767	0.134442
ENSG00000198860	0.0393	0.4614	0.0851756
ENSG00000139620	0.0228	0.4249	0.0536597
ENSG00000114503	0.0087	0.4626	0.0188067
ENSG00000166454	0.1214	0.6139	0.197752
ENSG00000278845	0.1159	0.5282	0.219424
ENSG00000145979	0.048	0.689	0.0696662
ENSG00000180035	0.0688	0.5742	0.119819
ENSG00000183808	0.1313	0.4453	0.294857
ENSG00000177370	0.0229	0.4883	0.0468974
ENSG00000133316	0.055	0.5105	0.107738
ENSG00000178896	0.0195	0.701	0.0278174
ENSG00000214253	0.0202	0.6698	0.0301583
ENSG00000081177	0.0785	0.4729	0.165997
ENSG00000075914	0.0211	0.4469	0.0472141
ENSG00000205250	0.0353	0.4868	0.0725144
ENSG00000049245	0.0488	0.6636	0.0735383
ENSG00000211584	0.0314	0.7449	0.0421533
ENSG00000009335	0.0333	0.5335	0.062418
ENSG00000078304	0.0448	0.4582	0.0977739
ENSG00000139218	0.2128	0.7441	0.285983
ENSG00000164898	0.0346	0.4242	0.0815653
ENSG00000244462	0.0362	0.3374	0.107291
ENSG00000204178	0.0035	0.3776	0.00926907
ENSG00000175213	0.2065	0.6003	0.343995
ENSG00000161526	0.0206	0.4575	0.0450273
ENSG00000111667	0.0077	0.4289	0.0179529
ENSG00000175806	0.091	0.7555	0.12045
ENSG00000131669	0.0494	1.4385	0.0343413
ENSG00000137216	0.0082	0.4203	0.0195099
ENSG00000164329	0.0376	0.2794	0.134574
ENSG00000164535	0.1188	0.8845	0.134313
ENSG00000107949	0.2101	0.6152	0.341515
ENSG00000121774	0.0274	0.3353	0.0817179
ENSG00000143761	0	0	0
ENSG00000158773	0.0076	0.4611	0.0164823
ENSG00000167720	0.0537	0.3791	0.141651
ENSG00000166595	0.014	0.8842	0.0158335
ENSG00000148187	0.0887	0.3449	0.257176
ENSG00000073921	0.0114	0.2191	0.052031
ENSG00000165527	0	0	0
ENSG00000174306	0.0938	0.5348	0.175393
ENSG00000117395	0.0776	0.6429	0.120703
ENSG00000159352	0.0172	0.4501	0.0382137
ENSG00000004866	0.0366	0.3962	0.0923776
ENSG00000074582	0.0328	0.3771	0.0869796
ENSG00000102103	0.0694	0.7638	0.0908615
ENSG00000065518	0.1808	0.567	0.318871
ENSG00000127463	0.0337	0.5	0.0674
ENSG00000100982	0.0217	0.5123	0.042358
ENSG00000157353	0.08	0.5921	0.135112
ENSG00000143624	0.0058	0.3969	0.0146133
ENSG00000120725	0.0864	0.614	0.140717
ENSG00000006831	0.0496	0.3755	0.132091
ENSG00000112996	0.167	0.4743	0.352098
ENSG00000132824	0.1295	0.5059	0.255979
ENSG00000204315	0.1711	0.3884	0.440525
ENSG00000104884	0.0115	0.8416	0.0136644
ENSG00000165732	0.086	0.5833	0.147437
ENSG00000160007	0.0109	0.5054	0.0215671
ENSG00000182712	0.0555	0.5194	0.106854
ENSG00000143368	0.0025	0.4128	0.0060562
ENSG00000089006	0.0081	0.3916	0.0206844
ENSG00000186283	0.2266	0.8186	0.276814
ENSG00000064961	0.0271	3.6018	0.00752402
ENSG00000058262	0	0	0
ENSG00000116030	0	0	0
ENSG00000121741	0.0184	0.3198	0.057536
ENSG00000103043	0.0264	0.5723	0.0461297
ENSG00000104852	0.0098	0.7419	0.0132093
ENSG00000161204	0.017	0.5626	0.0302169
ENSG00000101444	0.0143	0.5389	0.0265355
ENSG00000101132	0.0138	1.203	0.0114713
ENSG00000085377	0.0197	0.6567	0.0299985
ENSG00000170871	0.0596	0.3732	0.1597
ENSG00000147224	0	0	0
ENSG00000100983	0.0645	0.3463	0.186255
ENSG00000084754	0.0772	0.4537	0.170156
ENSG00000138085	0.1284	0.4583	0.280166
ENSG00000128708	0.0361	0.3086	0.11698
ENSG00000164077	0.0276	0.4847	0.0569424
ENSG00000123130	0.0995	0.4481	0.222049
ENSG00000087111	0.0407	0.5927	0.0686688
ENSG00000105379	0.0791	0.8042	0.0983586
ENSG00000149100	0.0025	0.4046	0.00617894
ENSG00000143621	0	0	0
ENSG00000138796	0.0516	0.7449	0.069271
ENSG00000142409	0.0297	1.289	0.0230411
ENSG00000138463	0.0269	0.4473	0.0601386
ENSG00000188486	0.0109	0.8612	0.0126568
ENSG00000146587	0.1237	0.8303	0.148982
ENSG00000175768	0.2751	1.7833	0.154265
ENSG00000066027	0.0119	0.3409	0.0349076
ENSG00000159792	0.012	0.6453	0.018596
ENSG00000152234	0.0123	0.5525	0.0222624
ENSG00000107669	0.0959	0.4289	0.223595
ENSG00000172586	0.0912	0.6986	0.130547
ENSG00000134077	0.125	0.4955	0.25227
ENSG00000132305	0.059	0.3624	0.162804
ENSG00000136936	0.0798	0.8686	0.091872
ENSG00000176473	0.1477	0.6357	0.232342
ENSG00000172732	0.1054	0.5538	0.190321
ENSG00000100324	0.0107	0.747	0.014324
ENSG00000149600	0.059	0.4001	0.147463
ENSG00000168288	0.0345	0.4654	0.0741298
ENSG00000031823	0.1058	1.0871	0.0973232
ENSG00000128590	0.0292	0.3398	0.0859329
ENSG00000178467	0.0446	0.778	0.0573265
ENSG00000106609	0.0275	0.7575	0.0363036
ENSG00000108384	0.1674	0.5337	0.313659
ENSG00000101457	0.017	0.5631	0.03019
ENSG00000197111	0	0	0
ENSG00000179335	0.0628	0.4485	0.140022
ENSG00000158615	0.21	0.5037	0.416915
ENSG00000054282	0.1315	0.6224	0.211279
ENSG00000149187	0.0018	0.2532	0.007109
ENSG00000147677	0.0134	0.5135	0.0260954
ENSG00000137409	0.008	0.5286	0.0151343
ENSG00000112339	0.0592	0.6033	0.098127
ENSG00000172992	0.0431	1.1234	0.0383657
ENSG00000102030	0.0196	0.4157	0.0471494
ENSG00000176182	0.0705	0.5705	0.123576
ENSG00000082898	0.0091	0.4631	0.0196502
ENSG00000075975	0.059	0.6512	0.090602
ENSG00000011007	0.0999	0.6609	0.151158
ENSG00000183665	0.1183	0.5259	0.224948
ENSG00000066455	0.0868	0.6534	0.132844
ENSG00000203950	0.1762	1.4784	0.119183
ENSG00000089022	0.0141	0.4147	0.0340005
ENSG00000137171	0.0287	0.6573	0.0436635
ENSG00000007923	0.0154	0.5956	0.0258563
ENSG00000106392	0.0535	0.4266	0.12541
ENSG00000125450	0.0413	0.6092	0.0677938
ENSG00000130810	0.1473	1.1967	0.123088
ENSG00000127914	0.1868	0.8847	0.211145
ENSG00000171161	0.1316	1.7823	0.0738372
ENSG00000169564	0	0	0
ENSG00000168904	0.0542	0.3619	0.149765
ENSG00000134852	0.0207	0.3939	0.0525514
ENSG00000170385	0.0825	0.5733	0.143904
ENSG00000172531	0.004	0.6679	0.00598892
ENSG00000144659	0.0717	0.6613	0.108423
ENSG00000160917	0.0036	0.4429	0.00812825
ENSG00000178149	0.1407	0.6673	0.21085
ENSG00000180817	0.0291	0.5736	0.0507322
ENSG00000176783	0.0432	0.5718	0.0755509
ENSG00000159692	0.006	0.8228	0.00729217
ENSG00000198042	0.062	0.4846	0.127941
ENSG00000137720	0.1583	0.6018	0.263044
ENSG00000168899	0.1661	0.7647	0.217209
ENSG00000112701	0.099	0.523	0.189293
ENSG00000136197	0.0411	0.4485	0.0916388
ENSG00000132024	0.1018	0.7821	0.130162
ENSG00000158435	0.0187	0.4178	0.0447583
ENSG00000183513	0.0955	0.4371	0.218485
ENSG00000170734	0.1473	0.5324	0.276672
ENSG00000125962	0.2588	0.4882	0.530111
ENSG00000137547	0.0585	0.5425	0.107834
ENSG00000149357	0.0028	0.3854	0.00726518
ENSG00000177156	0.0273	0.6536	0.0417687
ENSG00000244187	0.1232	0.4912	0.250814
ENSG00000088247	0.0367	0.7788	0.0471238
ENSG00000094841	0.0719	0.2922	0.246064
ENSG00000180900	0.0653	0.9102	0.0717425
ENSG00000134452	0.0513	0.4914	0.104396
ENSG00000006712	0.0096	0.6224	0.0154242
ENSG00000127184	0.0866	0.3815	0.226999
ENSG00000125304	0.0207	0.4155	0.0498195
ENSG00000110871	0.0941	0.5559	0.169275
ENSG00000105135	0.0774	0.5896	0.131275
ENSG00000119912	0.0198	0.5068	0.0390687
ENSG00000155096	0.0197	0.2479	0.0794675
ENSG00000105364	0.1038	1.0846	0.0957035
ENSG00000027847	0.0373	0.6801	0.0548449
ENSG00000048162	0.2066	1.068	0.193446
ENSG00000141551	0.0011	0.5699	0.00193016
ENSG00000008282	0.118	0.4709	0.250584
ENSG00000167528	0.094	0.5016	0.1874
ENSG00000122482	0.08	0.4765	0.167891
ENSG00000178952	0.0361	0.5802	0.0622199
ENSG00000175782	0.0395	0.3867	0.102146
ENSG00000198841	0.1485	0.991	0.149849
ENSG00000147533	0.0035	0.3166	0.011055
ENSG00000145912	0.0569	0.6319	0.0900459
ENSG00000124783	0.0214	0.4414	0.0484821
ENSG00000104825	0.0882	0.8947	0.0985805
ENSG00000179958	0.1592	0.6492	0.245225
ENSG00000120948	0.0178	0.4581	0.0388561
ENSG00000092203	0.0246	0.367	0.06703
ENSG00000204370	0.1017	0.506	0.200988
ENSG00000117691	0.1254	0.7117	0.176198
ENSG00000105127	0.1178	0.6788	0.173542
ENSG00000151366	0.1877	0.4245	0.442167
ENSG00000151116	0.0959	0.4216	0.227467
ENSG00000166986	0.0587	0.4592	0.127831
ENSG00000146007	0	0	0
ENSG00000186106	0.0591	0.7201	0.0820719
ENSG00000100387	0	0	0
ENSG00000186350	0.0072	1.1444	0.00629151
ENSG00000163660	0.0105	0.3018	0.0347913
ENSG00000108961	0.0704	0.4252	0.165569
ENSG00000116754	0.0148	0.5617	0.0263486
ENSG00000119396	0	0	0
ENSG00000132964	0.0049	0.2616	0.0187309
ENSG00000135506	0.0983	0.6287	0.156354
ENSG00000149761	0.1167	0.5759	0.202639
ENSG00000071626	0.007	0.5636	0.0124202
ENSG00000132600	0.08	0.7427	0.107715
ENSG00000125952	0.003	0.1427	0.0210231
ENSG00000183617	0.2185	0.8241	0.265138
ENSG00000133597	0.1649	0.7421	0.222207
ENSG00000106591	0.1634	0.5694	0.286969
ENSG00000129691	0.0183	0.57	0.0321053
ENSG00000041988	0.2445	1.1596	0.210849
ENSG00000064419	0.0032	0.3977	0.00804627
ENSG00000276547	0.2072	1.0882	0.190406
ENSG00000175324	0.0114	0.3954	0.0288316
ENSG00000086848	0.0282	0.5037	0.0559857
ENSG00000120697	0.0604	0.4705	0.128374
ENSG00000164548	0	0	0
ENSG00000130921	0.1395	0.97	0.143814
ENSG00000170604	0.0171	0.6925	0.0246931
ENSG00000100401	0.0568	0.6279	0.0904603
ENSG00000128335	0.655	0.788	0.831218
ENSG00000154723	0.0965	0.2655	0.363465
ENSG00000023734	0.0105	0.4861	0.0216005
ENSG00000183576	0.0455	0.5091	0.0893734
ENSG00000137822	0.0079	0.4047	0.0195206
ENSG00000136213	0.0746	1.9696	0.0378757
ENSG00000069275	0.0209	0.4281	0.0488204
ENSG00000134153	0.0162	0.3856	0.0420124
ENSG00000117528	0.0357	0.4929	0.0724285
ENSG00000167005	0.0021	0.2695	0.00779221
ENSG00000110700	0	0	0
ENSG00000241468	0.1297	1.3075	0.0991969
ENSG00000126254	0.0085	0.4234	0.0200756
ENSG00000104979	0.1071	1.4541	0.0736538
ENSG00000178028	0.0108	0.5624	0.0192034
ENSG00000129055	0.032	0.6633	0.0482436
ENSG00000090863	0.0156	0.5023	0.0310571
ENSG00000138381	0.1429	0.618	0.23123
ENSG00000242247	0.1073	0.9817	0.1093
ENSG00000189266	0.0968	0.4037	0.239782
ENSG00000065882	0.0491	0.6958	0.0705663
ENSG00000009954	0.0424	0.5674	0.0747268
ENSG00000221909	0.7343	66.9076	0.0109748
ENSG00000184575	0.0262	0.6251	0.0419133
ENSG00000175166	0.0438	0.4691	0.0933703
ENSG00000141504	0.1143	0.5066	0.225622
ENSG00000149532	0.0062	0.2429	0.0255249
ENSG00000125977	0.0184	0.2882	0.0638446
ENSG00000174720	0.129	0.9585	0.134585
ENSG00000186660	0.0434	0.2967	0.146276
ENSG00000198964	0.0103	0.2126	0.0484478
ENSG00000120802	0.1208	0.3943	0.306366
ENSG00000130935	0.1448	0.5434	0.26647
ENSG00000241945	0.056	0.8352	0.0670498
ENSG00000161203	0	0	0
ENSG00000069248	0.0964	0.7917	0.121763
ENSG00000065427	0.0397	0.4312	0.0920686
ENSG00000180304	0.0025	0.0932	0.026824
ENSG00000050748	0.0183	0.5265	0.0347578
ENSG00000111669	0.0541	0.6309	0.0857505
ENSG00000115484	0.0158	0.3979	0.0397085
ENSG00000158604	0.0257	0.92	0.0279348
ENSG00000115806	0.0479	0.4229	0.113266
ENSG00000101928	0.0136	0.3224	0.0421836
ENSG00000105397	0.1106	1.0024	0.110335
ENSG00000148943	0	0	0
ENSG00000103148	0.0175	0.5874	0.0297923
ENSG00000135404	0.1201	0.6184	0.194211
ENSG00000173163	0.0896	0.54	0.165926
ENSG00000148090	0.0352	0.6758	0.0520864
ENSG00000142208	0.0086	0.9088	0.00946303
ENSG00000160087	0.0297	0.5906	0.0502878
ENSG00000214655	0.0313	0.3786	0.082673
ENSG00000164182	0.1053	0.5009	0.210222
ENSG00000258102	0.0524	1.3695	0.0382621
ENSG00000267796	0.0242	0.6805	0.0355621
ENSG00000075413	0.0143	0.4648	0.0307659
ENSG00000146963	0.0022	0.3264	0.0067402
ENSG00000136478	0.0528	0.4784	0.110368
ENSG00000144231	0	0	0
ENSG00000171222	0.1584	1.0872	0.145695
ENSG00000173230	0.152	0.7034	0.216093
ENSG00000083444	0.0447	0.9464	0.0472316
ENSG00000135677	0.0614	0.8065	0.0761314
ENSG00000168118	0.0109	0.7781	0.0140085
ENSG00000198783	0.0921	0.6838	0.134689
ENSG00000116679	0.0133	0.2905	0.0457831
ENSG00000139160	0.114	0.4042	0.282039
ENSG00000154222	0.1355	0.5134	0.263927
ENSG00000029363	0.0167	0.3608	0.046286
ENSG00000102901	0.2787	0.646	0.431424
ENSG00000186951	0.0362	0.8154	0.0443954
ENSG00000112304	0.0982	0.5987	0.164022
ENSG00000185088	0.0515	0.8051	0.0639672
ENSG00000106105	0.0411	0.4472	0.0919052
ENSG00000196449	0.0811	0.5245	0.154623
ENSG00000108443	0.0026	0.2334	0.0111397
ENSG00000018510	0.0429	0.3311	0.129568
ENSG00000179886	0.0751	1.2891	0.0582577
ENSG00000158042	0.0889	0.5047	0.176144
ENSG00000008952	0.029	0.3596	0.0806452
ENSG00000130640	0.0427	0.7681	0.0555917
ENSG00000122873	0.0756	1.2145	0.0622478
ENSG00000136021	0.037	0.4415	0.0838052
ENSG00000130731	0.3491	74.3997	0.00469222
ENSG00000135521	0.0884	0.65	0.136
ENSG00000183475	0.003	0.4696	0.00638842
ENSG00000083838	0.2754	0.9674	0.284681
ENSG00000112584	0.1186	0.6492	0.182686
ENSG00000158019	0.0596	0.6371	0.0935489
ENSG00000174238	0.005	0.3078	0.0162443
ENSG00000120727	0.0065	0.0845	0.0769231
ENSG00000177169	0.0476	1.0418	0.0456902
ENSG00000169057	0.0251	0.3552	0.0706644
ENSG00000171865	0.1363	0.8147	0.167301
ENSG00000100216	0.0278	0.4274	0.0650445
ENSG00000126067	0.017	0.3048	0.0557743
ENSG00000141452	0.0255	0.6335	0.0402526
ENSG00000105618	0.0053	0.7735	0.00685197
ENSG00000109911	0.2112	0.5329	0.396322
ENSG00000150779	0.012	0.5069	0.0236733
ENSG00000172046	0.0482	0.4229	0.113975
ENSG00000135241	0.0896	0.5064	0.176935
ENSG00000119231	0.1178	0.3133	0.375997
ENSG00000115053	0.092	0.4809	0.191308
ENSG00000156411	0.143	0.482	0.29668
ENSG00000147471	0.0775	0.6006	0.129038
ENSG00000178585	0.0099	0.4601	0.0215171
ENSG00000005812	0.014	0.5163	0.027116
ENSG00000103051	0.0258	0.4716	0.0547074
ENSG00000171148	0.0031	0.6042	0.00513075
ENSG00000100263	0.1575	0.6355	0.247836
ENSG00000170515	0.0048	0.356	0.0134831
ENSG00000040341	0.0357	0.3719	0.0959935
ENSG00000163684	0.0876	0.6343	0.138105
ENSG00000049656	0.0355	0.6735	0.0527097
ENSG00000183258	0.005	0.7086	0.00705617
ENSG00000198646	0.0457	0.2379	0.192098
ENSG00000153037	0.0158	0.5297	0.0298282
ENSG00000107341	0	0	0
ENSG00000140497	0.0698	0.4007	0.174195
ENSG00000184047	0.0917	0.5671	0.1617
ENSG00000094880	0.0239	0.4988	0.047915
ENSG00000196504	0.0294	0.519	0.0566474
ENSG00000100422	0.0888	0.9707	0.0914804
ENSG00000130699	0.1538	0.5659	0.271779
ENSG00000090487	0.0102	0.7131	0.0143037
ENSG00000176095	0.0144	0.4321	0.0333256
ENSG00000113194	0.0105	0.449	0.0233853
ENSG00000159579	0.0174	0.2627	0.0662352
ENSG00000121671	0.0294	0.4338	0.0677732
ENSG00000231925	0.1871	0.7255	0.257891
ENSG00000146425	0.0283	0.5783	0.0489365
ENSG00000072062	0.0086	0.5761	0.014928
ENSG00000148308	0.076	0.8035	0.0945862
ENSG00000011376	0.0727	0.539	0.134879
ENSG00000134480	0.0232	0.4233	0.0548075
ENSG00000136709	0.0184	0.3866	0.0475944
ENSG00000175467	0.0194	0.9146	0.0212115
ENSG00000165801	0.0788	0.4501	0.175072
ENSG00000163811	0.0738	0.4991	0.147866
ENSG00000005022	0.0081	0.3048	0.0265748
ENSG00000198911	0.0369	0.5546	0.0665344
ENSG00000259305	0.2581	0.7595	0.339829
ENSG00000143740	0.1995	1.0484	0.19029
ENSG00000127125	0.0674	0.4921	0.136964
ENSG00000213625	0.0521	0.5039	0.103394
ENSG00000161547	0	0	0
ENSG00000083896	0.013	0.364	0.0357143
ENSG00000108061	0.0073	0.342	0.021345
ENSG00000125901	0.1697	0.9325	0.181984
ENSG00000131469	0	0	0
ENSG00000164338	0.0594	0.5792	0.102555
ENSG00000115446	0.0209	0.662	0.031571
ENSG00000112514	0.1057	0.4627	0.228442
ENSG00000135387	0.014	0.3442	0.040674
ENSG00000110955	0.0195	0.4505	0.0432852
ENSG00000198612	0.0233	0.3962	0.0588087
ENSG00000111328	0.0249	0.8023	0.0310358
ENSG00000184182	0.0574	0.3763	0.152538
ENSG00000165650	0.069	0.3765	0.183267
ENSG00000104695	0	0	0
ENSG00000170633	0.0549	0.5134	0.106934
ENSG00000126457	0.0011	0.6814	0.00161432
ENSG00000165156	0.0498	0.4515	0.110299
ENSG00000163110	0.0881	0.5618	0.156817
ENSG00000175283	0.0242	0.4988	0.0485164
ENSG00000143569	0.0092	0.1905	0.048294
ENSG00000091164	0.0064	0.337	0.0189911
ENSG00000089009	0.079	0.7821	0.10101
ENSG00000041802	0.1078	0.6785	0.15888
ENSG00000067064	0.1297	0.6895	0.188107
ENSG00000108424	0.0039	0.3466	0.0112522
ENSG00000172977	0.0009	0.468	0.00192308
ENSG00000112651	0.0886	0.4476	0.197945
ENSG00000203667	0.1119	0.6198	0.180542
ENSG00000137275	0.1812	0.5576	0.324964
ENSG00000117362	0.0036	0.1986	0.0181269
ENSG00000206560	0.0088	0.3356	0.0262217
ENSG00000077097	0.017	0.4145	0.0410133
ENSG00000197586	0.0698	0.6563	0.106354
ENSG00000167323	0.0193	0.3887	0.0496527
ENSG00000115211	0.0755	0.3954	0.190946
ENSG00000147140	0.006	0.3484	0.0172216
ENSG00000135390	0.046	0.3636	0.126513
ENSG00000123416	0	0	0
ENSG00000140299	0.0609	0.6845	0.0889701
ENSG00000119844	0.1133	0.3543	0.319785
ENSG00000273899	0.0482	0.7189	0.0670469
ENSG00000087263	0.1018	0.4899	0.207798
ENSG00000127022	0.0358	0.5073	0.0705697
ENSG00000175193	0.0469	0.4782	0.0980761
ENSG00000138760	0.0745	0.575	0.129565
ENSG00000141556	0.1077	0.8046	0.133855
ENSG00000165175	0.0677	0.7894	0.0857613
ENSG00000154144	0.0888	0.3005	0.295507
ENSG00000065000	0.0487	1.2395	0.03929
ENSG00000186222	0.1115	3.8218	0.0291747
ENSG00000182247	0.0024	0.374	0.00641711
ENSG00000162852	0.2041	0.7022	0.290658
ENSG00000167118	0.1778	0.9431	0.188527
ENSG00000145916	0.0102	0.767	0.0132986
ENSG00000114125	0.0144	0.384	0.0375
ENSG00000269955	0.0282	0.3927	0.0718105
ENSG00000109670	0.0184	0.3782	0.0486515
ENSG00000137522	0.0101	0.388	0.0260309
ENSG00000137166	0.0338	0.6157	0.0548969
ENSG00000131626	0.0211	0.7474	0.0282312
ENSG00000105835	0.0198	0.3621	0.054681
ENSG00000131013	0.0151	0.4988	0.0302727
ENSG00000122042	0.0038	0.6916	0.00549451
ENSG00000110917	0.0239	0.5136	0.0465343
ENSG00000122008	0.1596	0.6217	0.256715
ENSG00000116221	0.1071	0.62	0.172742
ENSG00000168724	0.0801	0.5024	0.159435
ENSG00000169740	0.02	0.6243	0.0320359
ENSG00000119718	0.0269	0.546	0.0492674
ENSG00000080819	0.1	0.5726	0.174642
ENSG00000139684	0.0412	0.601	0.0685524
ENSG00000101417	0.1076	0.6783	0.158632
ENSG00000196961	0.008	0.7486	0.0106866
ENSG00000182307	0.2597	0.5297	0.490278
ENSG00000165030	0.0837	1.127	0.074268
ENSG00000214026	0.0932	1.0847	0.0859224
ENSG00000172239	0.0101	0.3436	0.0293946
ENSG00000129158	0.1644	0.4183	0.393019
ENSG00000172667	0.0648	0.6151	0.105349
ENSG00000196683	0.0276	0.339	0.0814159
ENSG00000166526	0.0837	0.4649	0.180039
ENSG00000052841	0.0225	0.4472	0.0503131
ENSG00000177485	0.0913	0.3877	0.235491
ENSG00000167136	0.0487	1.1096	0.0438897
ENSG00000128585	0.0036	0.3491	0.0103122
ENSG00000111605	0.0017	0.366	0.00464481
ENSG00000239306	0.0103	0.2047	0.0503175
ENSG00000230989	0.059	0.9207	0.0640817
ENSG00000110497	0.0228	0.2862	0.0796646
ENSG00000155463	0.1667	0.5917	0.281731
ENSG00000156735	0.1054	0.5402	0.195113
ENSG00000170185	0.0587	0.3957	0.148345
ENSG00000186812	0.0807	0.3824	0.211036
ENSG00000116809	0.0442	0.9658	0.0457652
ENSG00000164162	0.0025	0.3673	0.00680643
ENSG00000125743	0	0	0
ENSG00000197562	0.0029	1.2497	0.00232056
ENSG00000102158	0.0948	0.4502	0.210573
ENSG00000126777	0.0901	0.4934	0.18261
ENSG00000113658	0.005	0.3864	0.01294
ENSG00000167283	0.1436	0.2733	0.52543
ENSG00000124155	0.0309	0.6562	0.0470893
ENSG00000138382	0.0409	0.2667	0.153356
ENSG00000095380	0.024	0.6138	0.0391007
ENSG00000110711	0.024	0.7751	0.0309637
ENSG00000153827	0.0085	0.3187	0.0266709
ENSG00000153187	0.0561	0.4503	0.124584
ENSG00000184432	0.0076	0.3733	0.020359
ENSG00000153130	0.1999	0.5744	0.348015
ENSG00000105552	0.0868	1.1629	0.074641
ENSG00000071655	0.0293	1.4626	0.0200328
ENSG00000146085	0.0252	0.5305	0.0475024
ENSG00000143553	0.0109	0.4182	0.0260641
ENSG00000113643	0.044	0.5462	0.0805566
ENSG00000132356	0.0057	0.4885	0.0116684
ENSG00000135900	0.0853	0.6664	0.128001
ENSG00000115286	0.0611	1.4997	0.0407415
ENSG00000100258	0.1126	1.1881	0.0947732
ENSG00000124608	0.0945	0.5985	0.157895
ENSG00000170584	0.0028	0.5989	0.00467524
ENSG00000072506	0.0715	0.4607	0.155199
ENSG00000158552	0.0491	0.3466	0.141662
ENSG00000143162	0.1437	0.585	0.245641
ENSG00000119446	0.0048	0.2753	0.0174355
ENSG00000180370	0.0135	0.4831	0.0279445
ENSG00000171861	0.1082	0.422	0.256398
ENSG00000114520	0.0311	0.464	0.0670259
ENSG00000184752	0.0632	0.5313	0.118954
ENSG00000184216	0.1568	0.7028	0.223108
ENSG00000135624	0.0211	0.4824	0.0437396
ENSG00000124380	0.0088	0.4085	0.0215422
ENSG00000273820	0.016	0.3846	0.0416017
ENSG00000119705	0.2216	0.6507	0.340556
ENSG00000272325	0.0161	0.5202	0.0309496
ENSG00000165669	0.1177	0.4131	0.284919
ENSG00000115350	0.0236	0.8777	0.0268885
ENSG00000239900	0.0369	0.5751	0.0641628
ENSG00000178802	0.0843	0.3669	0.229763
ENSG00000254996	0.0361	0.3482	0.103676
ENSG00000161202	0.0043	0.5717	0.00752143
ENSG00000100227	0.0491	0.4609	0.106531
ENSG00000197912	0.0618	0.765	0.0807843
ENSG00000156502	0.0675	0.5376	0.125558
ENSG00000187866	0.0126	0.335	0.0376119
ENSG00000100445	0.0897	0.391	0.229412
ENSG00000068308	0.0194	0.4486	0.0432457
ENSG00000106588	0.002	0.4014	0.00498256
ENSG00000039650	0.1092	0.974	0.112115
ENSG00000120333	0.0766	0.4129	0.185517
ENSG00000084623	0.0028	0.5257	0.00532623
ENSG00000110696	0.0203	0.8821	0.0230133
ENSG00000164252	0.1283	0.9408	0.136373
ENSG00000141580	0.004	0.4392	0.00910747
ENSG00000104047	0.1619	0.6653	0.243349
ENSG00000243678	0.0443	0.9211	0.0480947
ENSG00000188690	0.1341	0.5922	0.226444
ENSG00000111266	0.0449	0.4185	0.107288
ENSG00000160408	0.1485	0.9107	0.163061
ENSG00000156858	0.1629	0.4758	0.342371
ENSG00000063978	0.0562	0.4125	0.136242
ENSG00000164896	0.0589	0.4562	0.12911
ENSG00000158850	0.0152	0.4407	0.0344906
ENSG00000146282	0.0766	0.4557	0.168093
ENSG00000089597	0.044	0.4682	0.0939769
ENSG00000102898	0	0	0
ENSG00000090273	0.0313	0.7573	0.041331
ENSG00000143398	0.0492	0.4889	0.100634
ENSG00000131269	0.0474	0.2998	0.158105
ENSG00000154582	0.0093	0.4205	0.0221165
ENSG00000131748	0.0312	0.5809	0.0537098
ENSG00000092931	0.036	0.5309	0.0678094
ENSG00000182827	0.0565	0.4573	0.123551
ENSG00000180902	0.1136	1.1577	0.0981256
ENSG00000012061	0.1052	0.8529	0.123344
ENSG00000163382	0.0653	0.6212	0.105119
ENSG00000253797	0.2316	0.4994	0.463757
ENSG00000167632	0.0384	0.9917	0.0387214
ENSG00000116199	0.0131	0.3758	0.034859
ENSG00000198677	0.0851	0.496	0.171573
ENSG00000168538	0.0321	0.5565	0.0576819
ENSG00000166529	0.1019	0.7792	0.130775
ENSG00000172270	0.2383	1.6874	0.141223
ENSG00000145780	0.0022	0.3602	0.00610772
ENSG00000134684	0.0176	0.5058	0.0347964
ENSG00000143751	0.2303	0.7498	0.307149
ENSG00000094916	0.0098	0.3733	0.0262523
ENSG00000171109	0.0469	0.5668	0.0827452
ENSG00000141232	0.0134	0.3488	0.0384174
ENSG00000167645	0.0656	0.6604	0.0993337
ENSG00000159111	0.1871	0.6315	0.296279
ENSG00000053770	0.0838	0.4362	0.192114
ENSG00000138802	0.1171	0.6054	0.193426
ENSG00000213079	0.0418	0.4557	0.091727
ENSG00000204498	0.0403	0.4471	0.0901364
ENSG00000103194	0.0956	0.7624	0.125393
ENSG00000165629	0.044	0.5055	0.0870425
ENSG00000276023	0.0274	0.4015	0.0682441
ENSG00000163870	0.0477	0.7287	0.065459
ENSG00000178057	0.1121	0.8698	0.12888
ENSG00000099797	0.0137	0.8286	0.0165339
ENSG00000074319	0.0255	0.4313	0.0591236
ENSG00000125107	0.003	0.3483	0.00861326
ENSG00000109381	0.0425	0.4231	0.100449
ENSG00000143149	0.0643	0.5901	0.108965
ENSG00000163159	0.0146	0.6504	0.0224477
ENSG00000071859	0.0063	1.3726	0.00458983
ENSG00000126804	0.0212	0.5682	0.0373108
ENSG00000125877	0.0589	0.8212	0.0717243
ENSG00000154328	0.1808	0.584	0.309589
ENSG00000138604	0.0203	0.3276	0.0619658
ENSG00000203485	0.1181	1.068	0.110581
ENSG00000147679	0.066	0.7038	0.0937766
ENSG00000163156	0.1109	0.4056	0.273422
ENSG00000171862	0.0011	0.1824	0.0060307
ENSG00000178567	0.054	0.4577	0.117981
ENSG00000182473	0.0164	0.66	0.0248485
ENSG00000204392	0.0048	0.41	0.0117073
ENSG00000127483	0.0513	0.4198	0.122201
ENSG00000196290	0.0907	0.3899	0.232624
ENSG00000072958	0.003	1.189	0.00252313
ENSG00000266472	0.0463	0.9762	0.0474288
ENSG00000121073	0.0222	0.4558	0.0487056
ENSG00000204256	0.0176	0.4399	0.0400091
ENSG00000008838	0.0269	0.6293	0.0427459
ENSG00000168036	0.0006	0.4516	0.00132861
ENSG00000118418	0.0631	0.2122	0.297361
ENSG00000119383	0.0172	0.5288	0.0325265
ENSG00000077312	0.0154	0.8185	0.0188149
ENSG00000112679	0.0479	0.4829	0.0991924
ENSG00000120688	0.1221	0.5537	0.220517
ENSG00000175416	0.0228	0.6725	0.0339033
ENSG00000204356	0.033	0.5487	0.0601422
ENSG00000136950	0.0152	0.3442	0.0441604
ENSG00000130703	0.0471	0.7286	0.0646445
ENSG00000181924	0.0585	0.6329	0.0924317
ENSG00000162972	0.1452	0.4378	0.331658
ENSG00000132155	0.0108	0.4131	0.0261438
ENSG00000144224	0.0543	0.5694	0.0953635
ENSG00000122565	0	0	0
ENSG00000138032	0.0438	0.3826	0.11448
ENSG00000160783	0.3056	1.0392	0.294072
ENSG00000181038	0.0566	0.5411	0.104602
ENSG00000109016	0.1285	0.5157	0.249176
ENSG00000137692	0.0152	0.2695	0.0564007
ENSG00000100142	0.1428	1.2526	0.114003
ENSG00000136738	0.0373	0.4421	0.0843701
ENSG00000175470	0.0119	0.5237	0.0227229
ENSG00000100991	0.0118	0.3755	0.0314248
ENSG00000118985	0.0478	0.3256	0.146806
ENSG00000115839	0.0361	0.5821	0.0620168
ENSG00000156928	0.1692	0.4758	0.355612
ENSG00000240849	0.0395	0.7032	0.0561718
ENSG00000090989	0.013	0.6058	0.0214592
ENSG00000132406	0.0961	0.5371	0.178924
ENSG00000155008	0.1334	0.4276	0.311974
ENSG00000115661	0.0329	0.4406	0.0746709
ENSG00000171055	0.0454	0.6432	0.0705846
ENSG00000006744	0.0966	0.6482	0.149028
ENSG00000109111	0.009	0.501	0.0179641
ENSG00000196455	0.0212	0.7534	0.0281391
ENSG00000140691	0.0801	0.5609	0.142806
ENSG00000156256	0.093	0.4865	0.191161
ENSG00000136280	0.0402	0.5128	0.0783931
ENSG00000100418	0.0143	0.2791	0.0512361
ENSG00000115761	0.021	0.5747	0.0365408
ENSG00000103121	0.1114	0.7835	0.142183
ENSG00000132842	0.0766	0.5612	0.136493
ENSG00000125755	0.0244	0.7296	0.033443
ENSG00000189376	0.2581	0.7595	0.339829
ENSG00000175224	0.0312	0.4436	0.0703336
ENSG00000173933	0.0213	0.223	0.0955157
ENSG00000119392	0.0957	0.5668	0.168843
ENSG00000145740	0.0239	0.4262	0.056077
ENSG00000157349	0.0361	0.5294	0.0681904
ENSG00000122033	0.247	0.8846	0.279222
ENSG00000075240	0.0267	0.9932	0.0268828
ENSG00000140395	0.014	0.2798	0.0500357
ENSG00000145293	0.0284	0.8053	0.0352664
ENSG00000109787	0.0216	0.676	0.0319527
ENSG00000136536	0.0883	0.4616	0.191291
ENSG00000160226	0.146	1.0128	0.144155
ENSG00000117360	0.0021	0.3488	0.00602064
ENSG00000116171	0.0612	0.5398	0.113375
ENSG00000121486	0.062	0.457	0.135667
ENSG00000157823	0	0	0
ENSG00000165689	0.1103	0.6467	0.170558
ENSG00000122390	0.0125	0.3394	0.0368297
ENSG00000148690	0.0703	0.6523	0.107772
ENSG00000182544	0.0202	0.5589	0.0361424
ENSG00000159921	0.0158	0.6664	0.0237095
ENSG00000003756	0.0092	0.3514	0.026181
ENSG00000111832	0.0172	0.6469	0.0265883
ENSG00000074964	0.0414	0.7918	0.0522859
ENSG00000114062	0.0214	0.3	0.0713333
ENSG00000099203	0.0218	0.7869	0.0277036
ENSG00000140995	0.0378	1.0333	0.0365818
ENSG00000071054	0.0092	0.475	0.0193684
ENSG00000109445	0.0177	0.6317	0.0280196
ENSG00000141568	0.0284	0.5472	0.0519006
ENSG00000205707	0.051	0.3321	0.153568
ENSG00000143977	0	0	0
ENSG00000136754	0.0109	0.3251	0.0335281
ENSG00000086189	0.0196	0.4831	0.0405713
ENSG00000165792	0.1667	0.5439	0.30649
ENSG00000008382	0.0924	1.1354	0.081381
ENSG00000150756	0.1764	1.0826	0.162941
ENSG00000151923	0.0034	0.2514	0.0135243
ENSG00000146834	0.0451	0.396	0.113889
ENSG00000108582	0.0433	0.4119	0.105123
ENSG00000204138	0.1743	0.5493	0.317313
ENSG00000028310	0.0399	0.8839	0.0451409
ENSG00000167863	0.1217	0.7834	0.155348
ENSG00000141101	0.0478	0.6382	0.0748982
ENSG00000157881	0.0394	0.9827	0.0400936
ENSG00000101473	0.0799	0.6017	0.13279
ENSG00000213221	0.1471	0.7877	0.186746
ENSG00000139180	0.1431	0.6714	0.213137
ENSG00000239857	0.0242	1.0902	0.0221978
ENSG00000100605	0.0274	0.938	0.0292111
ENSG00000154803	0.0361	0.761	0.0474376
ENSG00000157954	0.0144	0.6953	0.0207105
ENSG00000005100	0.0336	0.3804	0.0883281
ENSG00000125457	0.0325	0.3929	0.0827182
ENSG00000188739	0.203	0.7428	0.27329
ENSG00000124588	0.11	0.6049	0.181848
ENSG00000023318	0.0326	0.4399	0.0741078
ENSG00000108946	0.016	0.6073	0.0263461
ENSG00000117906	0.0357	0.4772	0.0748114
ENSG00000145494	0.0777	0.8129	0.0955837
ENSG00000241837	0.1025	0.8657	0.118401
ENSG00000198663	0.0909	0.4299	0.211445
ENSG00000204304	0.0096	0.4642	0.0206807
ENSG00000181744	0.0109	0.2498	0.0436349
ENSG00000198000	0.2324	0.5835	0.398286
ENSG00000113384	0.0062	0.3146	0.0197076
ENSG00000062582	0.0902	0.5895	0.153011
ENSG00000089048	0.1061	0.4957	0.214041
ENSG00000102125	0.0121	0.4988	0.0242582
ENSG00000107521	0.1027	0.8108	0.126665
ENSG00000139793	0.0807	0.3759	0.214685
ENSG00000167196	0.0388	0.4234	0.0916391
ENSG00000088205	0.077	0.6948	0.110823
ENSG00000168159	0.0235	0.9422	0.0249416
ENSG00000071889	0.1642	1.2884	0.127445
ENSG00000005175	0.1215	0.8342	0.145649
ENSG00000177879	0	0	0
ENSG00000084072	0.0283	0.5351	0.0528873
ENSG00000135297	0.0775	0.5347	0.144941
ENSG00000102144	0.0108	0.3088	0.0349741
ENSG00000119950	0.0211	0.3169	0.0665825
ENSG00000111639	0.1082	0.7376	0.146692
ENSG00000005007	0.005	0.896	0.00558036
ENSG00000165660	0.0305	0.4002	0.0762119
ENSG00000163374	0.2749	0.5384	0.510587
ENSG00000186130	0.0369	0.4232	0.0871928
ENSG00000100814	0.0601	0.4582	0.131165
ENSG00000180398	0.0927	0.6687	0.138627
ENSG00000181991	0.1705	0.4767	0.357667
ENSG00000141627	0.0297	0.5866	0.0506308
ENSG00000183011	0.1751	1.3153	0.133126
ENSG00000144136	0.0589	0.3829	0.153826
ENSG00000172273	0.0646	0.3993	0.161783
ENSG00000179933	0.0916	0.3247	0.282107
ENSG00000148411	0.0349	1.1815	0.0295387
ENSG00000175221	0.0489	1.954	0.0250256
ENSG00000134440	0.0331	0.6164	0.0536989
ENSG00000134001	0.0042	0.3513	0.0119556
ENSG00000132581	0.0227	0.3224	0.0704094
ENSG00000103091	0.0184	0.5682	0.032383
ENSG00000143575	0.1044	0.4177	0.24994
ENSG00000120438	0.0182	0.4307	0.0422568
ENSG00000135617	0.0121	0.4395	0.0275313
ENSG00000075711	0.0213	0.4152	0.0513006
ENSG00000119048	0	0	0
ENSG00000070413	0.0384	0.5834	0.065821
ENSG00000128654	0.016	0.3248	0.0492611
ENSG00000130939	0.012	0.4885	0.024565
ENSG00000073584	0.0128	0.3204	0.0399501
ENSG00000113282	0.0267	0.4107	0.065011
ENSG00000259399	0.1509	0.9112	0.165606
ENSG00000184863	0.0657	0.5663	0.116016
ENSG00000117133	0.0243	0.4843	0.0501755
ENSG00000125817	0.0312	0.5897	0.0529083
ENSG00000155506	0.0631	0.4863	0.129755
ENSG00000161677	0.0336	0.8152	0.0412169
ENSG00000079805	0.0161	0.9032	0.0178255
ENSG00000109854	0.0736	0.4682	0.157198
ENSG00000149930	0.0715	0.631	0.113312
ENSG00000273611	0.1108	0.6941	0.159631
ENSG00000142751	0.0193	0.5665	0.0340688
ENSG00000066135	0.0477	0.6516	0.0732044
ENSG00000134283	0.1477	0.494	0.298988
ENSG00000115073	0.0047	0.674	0.00697329
ENSG00000127666	0.3229	1.3631	0.236887
ENSG00000070495	0.0111	0.5607	0.0197967
ENSG00000145332	0.0307	0.7775	0.0394855
ENSG00000108883	0.0028	0.456	0.00614035
ENSG00000173545	0.0934	0.5867	0.159196
ENSG00000143543	0.0825	0.5847	0.141098
ENSG00000067334	0.2537	0.6032	0.42059
ENSG00000119574	0.0738	0.977	0.0755374
ENSG00000102978	0.0032	0.5377	0.00595127
ENSG00000148688	0.0564	0.404	0.139604
ENSG00000164051	0.1012	0.5669	0.178515
ENSG00000110442	0.0602	0.4762	0.126417
ENSG00000115145	0.0716	0.4703	0.152243
ENSG00000147419	0.0193	0.3879	0.0497551
ENSG00000118600	0.0942	0.4228	0.2228
ENSG00000168488	0.0372	0.4007	0.0928375
ENSG00000130520	0.0124	0.9228	0.0134374
ENSG00000186575	0.0082	0.5602	0.0146376
ENSG00000037637	0.0224	0.463	0.0483801
ENSG00000120699	0.0419	0.5034	0.083234
ENSG00000113558	0.0027	0.2673	0.010101
ENSG00000137575	0.0549	0.524	0.104771
ENSG00000138433	0.1296	0.7281	0.177998
ENSG00000123505	0.0095	0.1594	0.0595985
ENSG00000105676	0.0916	1.027	0.0891918
ENSG00000101158	0.0124	0.7862	0.0157721
ENSG00000170035	0	0	0
ENSG00000171311	0.0195	0.4437	0.0439486
ENSG00000204351	0.0371	0.557	0.0666068
ENSG00000131584	0.0285	0.9576	0.0297619
ENSG00000119820	0.0099	0.2616	0.037844
ENSG00000004897	0.0132	0.3058	0.0431655
ENSG00000123595	0.0226	0.4352	0.0519301
ENSG00000177119	0.0517	0.9376	0.0551408
ENSG00000160075	0.0047	0.5341	0.00879985
ENSG00000027697	0.3993	0.6743	0.59217
ENSG00000248167	0.1002	0.6173	0.16232
ENSG00000198081	0.003	0.8645	0.00347021
ENSG00000187954	0.5123	1.7913	0.285993
ENSG00000099995	0.0091	0.4304	0.0211431
ENSG00000175215	0.0493	0.5522	0.0892792
ENSG00000116898	0.2263	0.418	0.541388
ENSG00000106399	0.1322	0.5072	0.260647
ENSG00000113838	0.0971	0.4788	0.202799
ENSG00000080845	0.0184	0.5601	0.0328513
ENSG00000132300	0.1704	0.5165	0.329913
ENSG00000093010	0.1452	1.4937	0.0972083
ENSG00000163634	0.013	0.5168	0.0251548
ENSG00000120265	0.0345	0.3329	0.103635
ENSG00000136463	0.1196	0.5407	0.221195
ENSG00000107262	0.1899	0.3934	0.482715
ENSG00000188529	0	0	0
ENSG00000265808	0	0	0
ENSG00000104408	0	0	0
ENSG00000092098	0.0769	0.4157	0.184989
ENSG00000124587	0.0727	0.5415	0.134257
ENSG00000163161	0.0212	0.7034	0.0301393
ENSG00000171552	0.012	0.2562	0.0468384
ENSG00000233954	0.0716	1.0783	0.0664008
ENSG00000163875	0.0434	0.5989	0.0724662
ENSG00000081307	0.0726	0.5292	0.137188
ENSG00000174231	0.0005	0.5303	0.000942863
ENSG00000132906	0.1325	0.5779	0.229278
ENSG00000154845	0.0824	0.5675	0.145198
ENSG00000171604	0.034	0.381	0.0892388
ENSG00000104613	0.0227	0.6313	0.0359575
ENSG00000111142	0.0273	0.4922	0.0554653
ENSG00000158109	0.0353	0.7827	0.0451003
ENSG00000071537	0.0416	0.523	0.0795411
ENSG00000005801	0.4844	1.0685	0.453346
ENSG00000089876	0.0761	0.7266	0.104734
ENSG00000115459	0.2199	0.6758	0.325392
ENSG00000162702	0.0245	0.1786	0.137178
ENSG00000114904	0.134	0.4078	0.328592
ENSG00000117419	0.0098	0.2371	0.0413328
ENSG00000184436	0.0341	0.4418	0.0771842
ENSG00000176261	0.0197	0.4991	0.039471
ENSG00000133393	0.1313	0.558	0.235305
ENSG00000103495	0.043	0.416	0.103365
ENSG00000136450	0	0	0
ENSG00000110218	0.0713	0.7137	0.0999019
ENSG00000144635	0.0295	0.597	0.0494137
ENSG00000146676	0.0224	0.5878	0.0381082
ENSG00000143420	0.0075	0.146	0.0513699
ENSG00000100813	0.075	0.3779	0.198465
ENSG00000102178	0.0519	0.6824	0.0760551
ENSG00000138629	0.0116	0.3546	0.0327129
ENSG00000213995	0.2341	0.8685	0.269545
ENSG00000110315	0.0041	0.3337	0.0122865
ENSG00000165630	0.004	0.5701	0.00701631
ENSG00000157538	0.0439	0.7717	0.0568874
ENSG00000067829	0.0252	0.7095	0.035518
ENSG00000164897	0.0573	0.4355	0.131573
ENSG00000135775	0.0788	0.852	0.0924883
ENSG00000107829	0.0462	0.4282	0.107894
ENSG00000162434	0.0245	0.494	0.0495951
ENSG00000134049	0.0117	0.3771	0.0310263
ENSG00000143774	0.1898	1.5065	0.125987
ENSG00000141002	0.0482	0.6581	0.0732411
ENSG00000007202	0.0292	0.3848	0.0758836
ENSG00000092094	0.035	0.5601	0.0624888
ENSG00000124208	0.0397	0.5265	0.0754036
ENSG00000110801	0.0771	0.8309	0.0927909
ENSG00000092108	0.0197	0.4377	0.045008
ENSG00000204822	0.0716	1.0531	0.0679897
ENSG00000085117	0.1445	1.3281	0.108802
ENSG00000102858	0.0616	0.7449	0.0826957
ENSG00000182944	0.0106	0.2307	0.0459471
ENSG00000122140	0.1593	1.1018	0.144582
ENSG00000124802	0.0764	0.3944	0.193712
ENSG00000138363	0.0476	0.6118	0.0778032
ENSG00000130177	0.0232	0.5675	0.0408811
ENSG00000254093	0.1777	0.9362	0.18981
ENSG00000122557	0.0634	0.2903	0.218395
ENSG00000197345	0.1519	0.5362	0.28329
ENSG00000105669	0.0478	1.4155	0.033769
ENSG00000104853	0.026	0.714	0.0364146
ENSG00000133704	0.0424	0.6141	0.0690441
ENSG00000160877	0.054	1.2334	0.0437814
ENSG00000118705	0.0421	0.425	0.0990588
ENSG00000078747	0.0199	0.3786	0.0525621
ENSG00000109118	0.0205	0.1719	0.119255
ENSG00000083520	0.0481	0.611	0.0787234
ENSG00000117597	0.0637	0.6062	0.105081
ENSG00000120942	0.037	0.471	0.0785563
ENSG00000126768	0.0202	0.4355	0.0463835
ENSG00000165516	0.0167	0.393	0.0424936
ENSG00000067596	0.0068	0.5387	0.012623
ENSG00000130713	0.0323	0.5868	0.0550443
ENSG00000110651	0.0391	0.8849	0.0441858
ENSG00000204438	0.1212	0.6258	0.193672
ENSG00000149084	0.1113	0.4298	0.258958
ENSG00000134882	0.0548	0.4944	0.110841
ENSG00000147099	0.0199	0.3704	0.0537257
ENSG00000179041	0.0429	0.7327	0.0585506
ENSG00000142684	0.0517	0.6841	0.0755737
ENSG00000102580	0.0173	0.7388	0.0234164
ENSG00000126749	0.0652	0.5512	0.118287
ENSG00000138073	0.0646	0.4006	0.161258
ENSG00000119487	0.0132	0.3257	0.0405281
ENSG00000107937	0.0251	0.5693	0.0440892
ENSG00000089682	0.066	0.3199	0.206314
ENSG00000189306	0.0878	0.8769	0.100125
ENSG00000254685	0.1626	0.6093	0.266864
ENSG00000162813	0.0392	0.6661	0.05885
ENSG00000198060	0	0	0
ENSG00000182872	0.0368	0.5475	0.0672146
ENSG00000113328	0.0399	0.3557	0.112173
ENSG00000160752	0.1058	0.4798	0.220509
ENSG00000214309	0.194	0.9891	0.196138
ENSG00000142507	0.0422	0.4329	0.0974821
ENSG00000072210	0.0881	0.6132	0.143673
ENSG00000172331	0.0393	0.5354	0.0734031
ENSG00000123178	0.0069	0.4795	0.01439
ENSG00000130638	0.0986	0.5644	0.174699
ENSG00000161904	0.069	1.0474	0.0658774
ENSG00000128951	0.1744	0.948	0.183966
ENSG00000011451	0.0515	0.5698	0.0903826
ENSG00000090432	0.0512	0.6621	0.0773297
ENSG00000162604	0.0835	0.4387	0.190335
ENSG00000183597	0.1161	0.9206	0.126113
ENSG00000197024	0.0416	0.5309	0.0783575
ENSG00000182196	0.0764	0.755	0.101192
ENSG00000107651	0.0785	0.5795	0.135462
ENSG00000146540	0.2342	1.2679	0.184715
ENSG00000136243	0.134	0.6619	0.202447
ENSG00000135441	0.0034	0.3026	0.011236
ENSG00000089693	0.0108	0.6019	0.0179432
ENSG00000170606	0.02	0.4267	0.0468713
ENSG00000131779	0.1752	0.4909	0.356895
ENSG00000164168	0.1416	1.605	0.0882243
ENSG00000166200	0	0	0
ENSG00000189403	0.004	0.5758	0.00694686
ENSG00000014919	0.0563	0.4141	0.135957
ENSG00000132676	0.1019	0.5728	0.177898
ENSG00000173726	0.0032	0.3571	0.00896108
ENSG00000131368	0.0525	0.9831	0.0534025
ENSG00000137955	0.0205	0.7167	0.0286033
ENSG00000166734	0.0498	0.2677	0.186029
ENSG00000164576	0.0167	0.4182	0.039933
ENSG00000115317	0.0975	0.321	0.303738
ENSG00000099785	0.0452	0.9389	0.0481414
ENSG00000128626	0.0724	3.9749	0.0182143
ENSG00000103342	0.0333	0.3184	0.104585
ENSG00000140382	0.0172	0.3654	0.0470717
ENSG00000128272	0.0647	0.3955	0.16359
ENSG00000129235	0.1159	0.4954	0.233952
ENSG00000136156	0.0217	0.8014	0.0270776
ENSG00000106246	0.1456	0.7947	0.183214
ENSG00000179151	0.0205	0.4555	0.0450055
ENSG00000099326	0.0931	0.8714	0.10684
ENSG00000127980	0.1062	0.5073	0.209344
ENSG00000105220	0.0612	0.7188	0.0851419
ENSG00000090266	0.0937	0.6881	0.136172
ENSG00000113597	0.0164	0.5691	0.0288174
ENSG00000149016	0.1351	0.4521	0.298828
ENSG00000075790	0.1265	0.6539	0.193455
ENSG00000166971	0.0168	0.432	0.0388889
ENSG00000172922	0.2282	1.1536	0.197816
ENSG00000176731	0.1123	0.3819	0.294056
ENSG00000145919	0.0612	0.6919	0.0884521
ENSG00000163527	0.0141	0.4391	0.0321111
ENSG00000174485	0.0375	0.4423	0.0847841
ENSG00000119787	0.0113	0.3845	0.0293888
ENSG00000187522	0.0521	0.5975	0.0871967
ENSG00000162032	0.0536	1.2538	0.04275
ENSG00000161542	0.0124	0.496	0.025
ENSG00000112249	0.0392	0.472	0.0830508
ENSG00000119777	0.1026	0.533	0.192495
ENSG00000168264	0.111	0.6403	0.173356
ENSG00000277972	0.1709	0.8201	0.208389
ENSG00000135482	0.0145	0.509	0.0284872
ENSG00000093167	0.0256	0.4491	0.0570029
ENSG00000159596	0.207	0.3519	0.588235
ENSG00000166747	0.0035	0.2562	0.0136612
ENSG00000054118	0.0358	0.4167	0.0859131
ENSG00000134324	0.0681	0.781	0.0871959
ENSG00000163956	0.1395	1.5393	0.0906256
ENSG00000213339	0.0653	0.9467	0.0689764
ENSG00000137842	0.0971	0.3845	0.252536
ENSG00000172269	0.0334	0.4077	0.081923
ENSG00000144597	0.0103	0.5571	0.0184886
ENSG00000082515	0.054	0.5438	0.0993012
ENSG00000088833	0.018	0.3116	0.0577664
ENSG00000169372	0.0487	0.6375	0.0763922
ENSG00000100664	0.0104	0.3375	0.0308148
ENSG00000144029	0.1178	0.6753	0.174441
ENSG00000106608	0.0687	0.7336	0.0936478
ENSG00000143303	0.0779	0.4455	0.17486
ENSG00000141027	0.0367	0.4075	0.0900613
ENSG00000069998	0.1495	0.6419	0.232902
ENSG00000196547	0.0587	0.6318	0.0929091
ENSG00000167394	0.0402	1.0619	0.0378567
ENSG00000166685	0.0809	0.6182	0.130864
ENSG00000113716	0.0586	0.4029	0.145446
ENSG00000010244	0.0046	0.2665	0.0172608
ENSG00000215012	0.7067	1.1136	0.634608
ENSG00000175334	0.0161	0.2667	0.0603675
ENSG00000170142	0.0074	0.4219	0.0175397
ENSG00000169045	0.001	0.1539	0.00649773
ENSG00000241258	0.0579	0.9162	0.0631958
ENSG00000004059	0	0	0
ENSG00000165119	0	0	0
ENSG00000117592	0.0666	0.3975	0.167547
ENSG00000112078	0.0482	0.6938	0.0694725
ENSG00000149547	0.0085	0.3072	0.0276693
ENSG00000165916	0.004	0.6769	0.00590929
ENSG00000159069	0.0489	1.1577	0.0422389
ENSG00000105323	0.0202	0.4394	0.0459718
ENSG00000165476	0.0371	0.849	0.0436985
ENSG00000174013	0.0217	0.2912	0.0745192
ENSG00000085978	0.0337	0.3937	0.0855982
ENSG00000144895	0.0331	0.4279	0.0773545
ENSG00000141543	0.0144	0.797	0.0180678
ENSG00000145945	0.0787	2.203	0.035724
ENSG00000117543	0.0461	0.4831	0.0954254
ENSG00000071994	0.0929	0.5866	0.15837
ENSG00000277161	0.1455	0.4743	0.306768
ENSG00000113360	0.0209	0.5804	0.0360096
ENSG00000119013	0.1254	0.6192	0.202519
ENSG00000133835	0.1058	0.6407	0.165132
ENSG00000163512	0.0901	0.49	0.183878
ENSG00000135211	0.0036	0.209	0.0172249
ENSG00000151148	0.0395	0.7467	0.0528994
ENSG00000155876	0	0	0
ENSG00000177613	0.0484	0.4641	0.104288
ENSG00000163636	0.0165	0.5798	0.0284581
ENSG00000163743	0.0487	0.4717	0.103244
ENSG00000127870	0.1579	0.6419	0.245988
ENSG00000101193	0.002	0.6251	0.00319949
ENSG00000165416	0.0755	0.4638	0.162786
ENSG00000166913	0.0056	0.5013	0.011171
ENSG00000065526	0.1081	0.6755	0.16003
ENSG00000221821	0.4159	1.7252	0.241073
ENSG00000128789	0.072	0.6304	0.114213
ENSG00000170906	0.1218	0.7105	0.171429
ENSG00000171824	0.0731	0.729	0.100274
ENSG00000136521	0.1522	0.6275	0.24255
ENSG00000172071	0.067	0.7852	0.0853286
ENSG00000109971	0.0007	0.633	0.00110585
ENSG00000135316	0.0014	0.1569	0.00892288
ENSG00000157014	0.1725	0.7757	0.22238
ENSG00000111790	0.0072	0.6438	0.0111836
ENSG00000168301	0.004	0.6039	0.00662361
ENSG00000105355	0.1687	2.4237	0.0696043
ENSG00000125352	0.0553	0.8508	0.0649976
ENSG00000134352	0.1381	0.7968	0.173318
ENSG00000107223	0.0058	0.9688	0.00598679
ENSG00000152102	0.0053	0.3074	0.0172414
ENSG00000124209	0.0122	0.4644	0.0262705
ENSG00000196235	0.0097	0.6994	0.013869
ENSG00000253506	0.0987	0.648	0.152315
ENSG00000179271	0.1656	1.1271	0.146926
ENSG00000204435	0.3007	2.0137	0.149327
ENSG00000104219	0.0226	0.3477	0.0649986
ENSG00000124198	0.0214	0.5399	0.039637
ENSG00000129493	0.0708	0.5848	0.121067
ENSG00000262664	0.0877	0.5068	0.173047
ENSG00000124562	0.0031	0.5397	0.00574393
ENSG00000128891	0.0848	0.2924	0.290014
ENSG00000155868	0.014	0.4217	0.033199
ENSG00000116906	0.1243	0.6889	0.180433
ENSG00000137413	0.0245	0.4334	0.0565298
ENSG00000141699	0.0445	0.2875	0.154783
ENSG00000154814	0.1171	0.4174	0.280546
ENSG00000278311	0.017	0.2916	0.058299
ENSG00000160688	0.0566	0.5151	0.109882
ENSG00000167114	0.0399	0.626	0.063738
ENSG00000123444	0.0044	0.3855	0.0114137
ENSG00000102054	0.0066	0.3206	0.0205864
ENSG00000133265	0.0209	0.8202	0.0254816
ENSG00000086758	0.0111	0.3068	0.0361799
ENSG00000204427	0.0193	0.4644	0.041559
ENSG00000165672	0.07	0.5635	0.124224
ENSG00000132646	0.0147	0.5607	0.0262172
ENSG00000121749	0.0429	0.5087	0.0843326
ENSG00000157778	0.0386	0.976	0.0395492
ENSG00000136273	0.0851	0.6312	0.134823
ENSG00000101464	0.0146	0.3155	0.0462758
ENSG00000259494	0.1144	0.5224	0.218989
ENSG00000154767	0.1533	0.6339	0.241836
ENSG00000176871	0.0226	0.5493	0.0411433
ENSG00000134910	0.0027	0.3255	0.00829493
ENSG00000142676	0	0	0
ENSG00000219200	0	0	0
ENSG00000144182	0.1151	0.741	0.155331
ENSG00000028116	0.1956	0.5751	0.340115
ENSG00000090061	0.0196	0.3947	0.049658
ENSG00000136448	0.0118	0.4687	0.025176
ENSG00000144034	0.0876	0.4269	0.2052
ENSG00000120798	0.0558	0.5731	0.0973652
ENSG00000166037	0.0691	0.4942	0.139822
ENSG00000087365	0.0112	0.5121	0.0218707
ENSG00000053501	0.0678	1.5836	0.0428138
ENSG00000089486	0.029	0.4953	0.0585504
ENSG00000130985	0.0228	0.4641	0.0491273
ENSG00000164305	0.0743	0.7831	0.0948793
ENSG00000264364	0	0	0
ENSG00000139719	0.011	0.737	0.0149254
ENSG00000128595	0.0517	0.6394	0.0808571
ENSG00000100568	0.0378	0.3987	0.0948081
ENSG00000119414	0.0015	0.3111	0.0048216
ENSG00000175581	0.1042	0.4267	0.2442
ENSG00000132612	0.0041	0.6648	0.00616727
ENSG00000156639	0.0225	0.3169	0.0710003
ENSG00000142082	0.0819	0.6039	0.135618
ENSG00000132376	0.1461	0.6952	0.210155
ENSG00000136485	0	0	0
ENSG00000171735	0.0357	0.4824	0.074005
ENSG00000213619	0.0753	0.3884	0.193872
ENSG00000248919	0.1456	0.7947	0.183214
ENSG00000182400	0.0121	0.3203	0.0377771
ENSG00000169592	0.0718	0.5532	0.12979
ENSG00000013583	0.0715	0.7116	0.100478
ENSG00000163933	0.0773	0.4537	0.170377
ENSG00000016864	0.0457	0.3627	0.125999
ENSG00000023287	0.0534	0.4318	0.123668
ENSG00000108963	0.0804	0.551	0.145917
ENSG00000163541	0.0398	0.551	0.0722323
ENSG00000130724	0.0039	0.5915	0.00659341
ENSG00000049541	0.0395	0.9293	0.0425051
ENSG00000215301	0.0069	0.3605	0.0191401
ENSG00000104164	0.0681	1.0164	0.0670012
ENSG00000179222	0.0606	0.3242	0.186922
ENSG00000117118	0.0416	0.6827	0.0609345
ENSG00000091527	0.0966	0.5452	0.177183
ENSG00000146909	0.1917	1.0342	0.185361
ENSG00000137504	0.0853	0.4602	0.185354
ENSG00000147853	0.0381	0.4072	0.0935658
ENSG00000197008	0.465	0.9821	0.473475
ENSG00000167074	0.0085	0.4831	0.0175947
ENSG00000122376	0.2357	0.5024	0.469148
ENSG00000280789	0.0647	0.617	0.104862
ENSG00000166508	0.0368	0.6072	0.0606061
ENSG00000108590	0.0109	0.3589	0.0303706
ENSG00000103343	0.1564	0.5348	0.292446
ENSG00000086712	0.0618	0.4019	0.15377
ENSG00000143013	0	0	0
ENSG00000068400	0.0316	0.4967	0.0636199
ENSG00000164880	0.0475	1.4318	0.033175
ENSG00000204560	0.0196	0.6319	0.0310176
ENSG00000106049	0.0418	0.4026	0.103825
ENSG00000081692	0.1386	1.5544	0.0891662
ENSG00000107679	0.0514	0.4441	0.11574
ENSG00000167232	0.2626	1.4395	0.182424
ENSG00000141858	0.1263	0.6813	0.185381
ENSG00000135940	0.0994	0.3084	0.322309
ENSG00000136718	0.0095	0.7968	0.0119227
ENSG00000240857	0.0583	0.5624	0.103663
ENSG00000068305	0.0672	0.4847	0.138642
ENSG00000105671	0.0481	1.1321	0.0424874
ENSG00000175137	0.0258	0.8057	0.0320218
[truncated: 1,633 more rows]
