# Supplementary material for: Divergent and convergent evolution of housekeeping genes in human–pig lineage
Source: PeerJ. 2018 May 24;6:e4840. doi: 10.7717/peerj.4840 (PMC5971102; doi:10.7717/peerj.4840)
Supplement: File S4 [file peerj-06-4840-s014.xls]

## Sheet: Sheet1
Pig Ensembl Gene ID	dN with Elephant	dS with Elephant	dN/dS
ENSSSCG00000010973	0.0361	0.4243	0.0850813
ENSSSCG00000023216	0.0269	0.3904	0.0689037
ENSSSCG00000010981	0.0758	0.2611	0.29031
ENSSSCG00000029375	0.2923	1.3027	0.22438
ENSSSCG00000021761	0.0294	0.1757	0.167331
ENSSSCG00000006280	0.1833	0.4614	0.397269
ENSSSCG00000016087	0.0315	0.3927	0.0802139
ENSSSCG00000006214	0.0325	0.9412	0.0345304
ENSSSCG00000030649	0.1277	0.3401	0.375478
ENSSSCG00000003791	0.0243	0.2411	0.100788
ENSSSCG00000016088	0.1551	0.4061	0.381926
ENSSSCG00000025372	0.1542	0.5132	0.300468
ENSSSCG00000029432	0.1078	1.0569	0.101996
ENSSSCG00000009015	0.0837	0.5917	0.141457
ENSSSCG00000027958	0.0885	0.8351	0.105975
ENSSSCG00000009449	0.0541	0.3555	0.15218
ENSSSCG00000002290	0.0307	0.3224	0.0952233
ENSSSCG00000003792	0.0421	0.3117	0.135066
ENSSSCG00000011518	0.0581	0.3115	0.186517
ENSSSCG00000010094	0.0967	0.893	0.108287
ENSSSCG00000012732	0.5301	1.5215	0.348406
ENSSSCG00000023315	0.0146	0.5691	0.0256545
ENSSSCG00000010095	0.0243	0.4506	0.0539281
ENSSSCG00000016407	0.1923	1.4627	0.131469
ENSSSCG00000016091	0.1109	0.3974	0.279064
ENSSSCG00000016590	0.01	0.3687	0.0271223
ENSSSCG00000016405	0.1501	0.7286	0.206012
ENSSSCG00000016869	0.1001	0.3648	0.274397
ENSSSCG00000012741	0.1455	0.6924	0.210139
ENSSSCG00000028200	0.0455	0.6481	0.0702052
ENSSSCG00000002822	0.0505	0.4513	0.111899
ENSSSCG00000002905	0.0288	0.4838	0.0595287
ENSSSCG00000021685	0.1195	0.3227	0.370313
ENSSSCG00000024410	0.0737	0.4255	0.173208
ENSSSCG00000008821	0.0221	0.1523	0.145108
ENSSSCG00000009029	0.1507	0.589	0.255857
ENSSSCG00000009030	0.0706	0.322	0.219255
ENSSSCG00000030044	0.0136	0.1818	0.0748075
ENSSSCG00000006285	0.1339	0.3822	0.35034
ENSSSCG00000024162	0.1515	1.455	0.104124
ENSSSCG00000010167	0.1782	0.3812	0.467471
ENSSSCG00000009035	0.0398	0.2087	0.190704
ENSSSCG00000016876	0.1203	0.366	0.328689
ENSSSCG00000010169	0.0448	0.8107	0.0552609
ENSSSCG00000002906	0.2138	0.6763	0.316132
ENSSSCG00000017824	0.0449	0.3626	0.123828
ENSSSCG00000010931	0.005	0.458	0.010917
ENSSSCG00000009043	0.0038	0.2163	0.0175682
ENSSSCG00000015050	0.0869	0.3797	0.228865
ENSSSCG00000010993	0.3235	0.9923	0.32601
ENSSSCG00000011411	0.0257	0.3761	0.0683329
ENSSSCG00000008030	0.1273	0.7038	0.180875
ENSSSCG00000002051	0.0114	0.3224	0.0353598
ENSSSCG00000008061	0.0253	0.588	0.0430272
ENSSSCG00000010098	0.0205	0.5495	0.0373066
ENSSSCG00000010930	0.0307	0.4797	0.0639983
ENSSSCG00000022947	0.0319	0.93	0.0343011
ENSSSCG00000029050	0.1853	0.9333	0.198543
ENSSSCG00000010996	0.1552	0.3389	0.457952
ENSSSCG00000024722	0.0831	0.4356	0.190771
ENSSSCG00000009044	0	0	0
ENSSSCG00000008031	0.1694	1.3743	0.123263
ENSSSCG00000009047	0.0077	0.2673	0.0288066
ENSSSCG00000017826	0.0106	0.2161	0.0490514
ENSSSCG00000025298	0.0694	0.4051	0.171316
ENSSSCG00000006220	0.0099	0.3141	0.0315186
ENSSSCG00000011415	0.0224	0.5091	0.0439992
ENSSSCG00000015372	0.0694	0.4051	0.171316
ENSSSCG00000016881	0.1494	0.3801	0.393054
ENSSSCG00000030519	0.0045	0.2404	0.0187188
ENSSSCG00000008693	0.143	1.287	0.111111
ENSSSCG00000023998	0.0095	0.4764	0.0199412
ENSSSCG00000014094	0.083	0.3251	0.255306
ENSSSCG00000009460	0.0403	0.46	0.0876087
ENSSSCG00000016434	0.0511	0.4953	0.10317
ENSSSCG00000000266	0.007	0.2874	0.0243563
ENSSSCG00000009531	0.0113	0.1682	0.0671819
ENSSSCG00000009532	0.0976	0.6639	0.14701
ENSSSCG00000010108	0.032	1.0151	0.031524
ENSSSCG00000027572	0.0961	0.2899	0.331494
ENSSSCG00000007970	0.0083	0.4906	0.0169181
ENSSSCG00000030255	0.0437	0.3371	0.129635
ENSSSCG00000022155	0.0118	0.2546	0.0463472
ENSSSCG00000030273	0.216	0.5341	0.404419
ENSSSCG00000002081	0.3373	0.6413	0.525963
ENSSSCG00000010416	0.0168	0.3172	0.0529634
ENSSSCG00000029824	0.1498	0.3689	0.406072
ENSSSCG00000026706	0.039	0.5101	0.0764556
ENSSSCG00000011540	0.0562	0.2555	0.219961
ENSSSCG00000016518	0.0418	0.4539	0.0920908
ENSSSCG00000015378	0.0131	0.1504	0.0871011
ENSSSCG00000027092	0.0397	0.39	0.101795
ENSSSCG00000024381	0.0299	0.289	0.10346
ENSSSCG00000028708	0.0197	0.2167	0.0909091
ENSSSCG00000007962	0.0309	0.8601	0.0359261
ENSSSCG00000009533	0.0966	0.8974	0.107644
ENSSSCG00000027246	0.1528	0.4614	0.331166
ENSSSCG00000002896	0.0578	0.5564	0.103882
ENSSSCG00000000290	0.0087	0.2454	0.0354523
ENSSSCG00000014396	0.1252	0.3757	0.333245
ENSSSCG00000005679	0.0188	0.8301	0.0226479
ENSSSCG00000011529	0.034	0.4003	0.0849363
ENSSSCG00000022963	0.1415	1.3452	0.105189
ENSSSCG00000011772	0.028	0.3806	0.0735681
ENSSSCG00000014116	0.0824	0.3407	0.241855
ENSSSCG00000010648	0.043	0.3528	0.121882
ENSSSCG00000005683	0.0572	0.6568	0.0870889
ENSSSCG00000002307	0.0094	0.1658	0.0566948
ENSSSCG00000009534	0.052	0.6504	0.0799508
ENSSSCG00000022078	0.0699	0.3611	0.193575
ENSSSCG00000025964	0.0406	0.416	0.0975962
ENSSSCG00000026915	0.0545	0.4662	0.116903
ENSSSCG00000028806	0.0142	0.6448	0.0220223
ENSSSCG00000030426	0.0062	0.707	0.00876945
ENSSSCG00000000267	0.0659	0.3892	0.169322
ENSSSCG00000028428	0.0324	0.2725	0.118899
ENSSSCG00000030386	0.0352	0.5057	0.0696065
ENSSSCG00000024828	0.1318	0.7155	0.184207
ENSSSCG00000016619	0.0123	0.4351	0.0282694
ENSSSCG00000011420	0.0144	0.4383	0.0328542
ENSSSCG00000024341	0.0269	0.7684	0.0350078
ENSSSCG00000016528	0.096	0.2874	0.334029
ENSSSCG00000008697	0.0694	0.8482	0.0818203
ENSSSCG00000014098	0.0574	0.2267	0.253198
ENSSSCG00000001024	0.0884	0.5923	0.149249
ENSSSCG00000016884	0.0059	0.3687	0.0160022
ENSSSCG00000016432	0.0195	0.3592	0.0542873
ENSSSCG00000000359	0	0	0
ENSSSCG00000024405	0.2637	0.9309	0.283274
ENSSSCG00000010175	0.2238	0.7103	0.315078
ENSSSCG00000008678	0.0539	1.0278	0.0524421
ENSSSCG00000027524	0.0342	0.4549	0.0751814
ENSSSCG00000028280	0	0	0
ENSSSCG00000015074	0.0477	0.5159	0.0924598
ENSSSCG00000017260	0.0404	0.4861	0.0831105
ENSSSCG00000021652	0	0	0
ENSSSCG00000000268	0.0363	0.3369	0.107747
ENSSSCG00000016531	0.3201	0.6661	0.480558
ENSSSCG00000016438	0.0729	0.6283	0.116027
ENSSSCG00000016529	0.0551	0.3643	0.151249
ENSSSCG00000029166	0.1578	0.4489	0.351526
ENSSSCG00000010185	0.0131	0.604	0.0216887
ENSSSCG00000002295	0.047	0.3155	0.14897
ENSSSCG00000010935	0.0404	0.3598	0.112285
ENSSSCG00000009466	0.0172	0.2675	0.0642991
ENSSSCG00000005704	0.0103	0.4797	0.0214718
ENSSSCG00000005706	0.0423	0.605	0.0699174
ENSSSCG00000008675	0.0951	1.6402	0.0579807
ENSSSCG00000008772	0.1292	0.5609	0.230344
ENSSSCG00000020711	0.0297	0.2793	0.106337
ENSSSCG00000010176	0.1351	0.4141	0.32625
ENSSSCG00000014298	0.0036	0.2607	0.013809
ENSSSCG00000002629	0.0297	0.3797	0.0782196
ENSSSCG00000006110	0.0743	0.3244	0.229038
ENSSSCG00000010999	0	0	0
ENSSSCG00000020945	0.0622	0.5203	0.119546
ENSSSCG00000015325	0.014	0.2738	0.0511322
ENSSSCG00000005711	0.1347	0.5566	0.242005
ENSSSCG00000009061	0.0041	0.1999	0.0205103
ENSSSCG00000007168	0.0579	0.362	0.159945
ENSSSCG00000000045	0.0179	0.258	0.0693798
ENSSSCG00000007170	0.1082	0.4768	0.22693
ENSSSCG00000010833	0.0933	0.5385	0.173259
ENSSSCG00000009075	0.0641	0.3024	0.211971
ENSSSCG00000011531	0.1238	0.4137	0.299251
ENSSSCG00000010186	0.1746	0.6639	0.262991
ENSSSCG00000002455	0.0646	0.5249	0.123071
ENSSSCG00000011551	0.0075	0.3844	0.0195109
ENSSSCG00000021973	0.0377	0.1849	0.203894
ENSSSCG00000016543	0.0194	0.481	0.0403326
ENSSSCG00000022396	0.0989	0.3251	0.304214
ENSSSCG00000029203	0.0216	0.1986	0.108761
ENSSSCG00000008681	0.027	2.2786	0.0118494
ENSSSCG00000000364	0.0481	0.2861	0.168123
ENSSSCG00000009541	0.0098	0.3759	0.0260708
ENSSSCG00000008860	0.1265	0.3037	0.416529
ENSSSCG00000008947	0.1181	0.3626	0.325703
ENSSSCG00000006294	0.0572	0.4407	0.129794
ENSSSCG00000011708	0.0651	0.3686	0.176614
ENSSSCG00000007981	0.0443	0.9708	0.0456325
ENSSSCG00000028113	0.0017	0.1244	0.0136656
ENSSSCG00000007178	0.2255	0.9724	0.2319
ENSSSCG00000017764	0.0993	0.4087	0.242966
ENSSSCG00000011001	0.0506	0.2542	0.199056
ENSSSCG00000005720	0.0031	0.5236	0.00592055
ENSSSCG00000017140	0.0541	0.9116	0.0593462
ENSSSCG00000022687	0.2374	1.1627	0.20418
ENSSSCG00000000037	0.061	0.5362	0.113764
ENSSSCG00000017665	0.0041	0.2394	0.0171261
ENSSSCG00000009069	0.0505	0.244	0.206967
ENSSSCG00000022419	0.0042	0.3243	0.012951
ENSSSCG00000005725	2.576	2.9566	0.871271
ENSSSCG00000014119	0.0769	0.554	0.138809
ENSSSCG00000002746	0.087	0.3612	0.240864
ENSSSCG00000008685	0.2764	0.8582	0.322069
ENSSSCG00000005729	0.1166	0.5459	0.213592
ENSSSCG00000009071	0.0149	0.3275	0.0454962
ENSSSCG00000011710	0.061	0.4667	0.130705
ENSSSCG00000008866	0.0458	0.697	0.0657102
ENSSSCG00000005731	0.0292	0.6744	0.0432977
ENSSSCG00000005252	0.0365	0.225	0.162222
ENSSSCG00000023474	0.0264	0.9459	0.0279099
ENSSSCG00000010188	0.0844	0.4968	0.169887
ENSSSCG00000000927	0.0488	0.3557	0.137194
ENSSSCG00000030142	0.0662	0.2882	0.229702
ENSSSCG00000001701	0.0069	0.6436	0.0107209
ENSSSCG00000002748	0.0017	0.4061	0.00418616
ENSSSCG00000011549	0.0783	0.408	0.191912
ENSSSCG00000021646	0.0035	0.2058	0.0170068
ENSSSCG00000004088	0.054	0.4623	0.116807
ENSSSCG00000024886	0.0254	0.199	0.127638
ENSSSCG00000005255	0.0286	0.2626	0.108911
ENSSSCG00000026389	0.3773	0.7872	0.479294
ENSSSCG00000009074	0.0376	0.2753	0.136578
ENSSSCG00000005739	0.1014	0.996	0.101807
ENSSSCG00000016549	0.0013	0.2331	0.00557701
ENSSSCG00000002458	0.0173	0.2723	0.0635329
ENSSSCG00000011788	0.0251	0.3844	0.0652966
ENSSSCG00000005733	0.063	0.5144	0.122473
ENSSSCG00000021272	0.0356	0.3765	0.0945551
ENSSSCG00000011534	0.0352	0.3252	0.108241
ENSSSCG00000021802	0.0223	0.2542	0.0877262
ENSSSCG00000027538	0	0	0
ENSSSCG00000029747	0.0102	0.3176	0.0321159
ENSSSCG00000011548	0.0107	0.3087	0.0346615
ENSSSCG00000023793	0.1571	0.4003	0.392456
ENSSSCG00000006727	0.0415	0.3292	0.126063
ENSSSCG00000027718	0.0732	0.3697	0.197998
ENSSSCG00000016553	0.0195	0.2721	0.0716648
ENSSSCG00000023173	0.3473	1.4466	0.24008
ENSSSCG00000015473	0.0321	0.2063	0.155599
ENSSSCG00000029745	0.1299	1.2817	0.10135
ENSSSCG00000007188	0.0044	0.1712	0.0257009
ENSSSCG00000002460	0.0503	0.4093	0.122893
ENSSSCG00000024897	0.0296	0.3456	0.0856481
ENSSSCG00000008788	0.0719	0.2812	0.25569
ENSSSCG00000016744	0.0541	0.6531	0.0828357
ENSSSCG00000030343	0.0435	0.2006	0.216849
ENSSSCG00000000925	0.0412	0.3378	0.121966
ENSSSCG00000021475	0.1224	0.8385	0.145975
ENSSSCG00000025968	0.0342	1.0261	0.0333301
ENSSSCG00000007187	0.0102	0.2726	0.0374175
ENSSSCG00000021113	0.0323	1.02	0.0316667
ENSSSCG00000028445	0.078	0.8148	0.095729
ENSSSCG00000021725	0.0442	1.3837	0.0319433
ENSSSCG00000025599	0.0752	0.5946	0.126472
ENSSSCG00000010111	0.09	0.8371	0.107514
ENSSSCG00000016345	0.0719	0.3127	0.229933
ENSSSCG00000029620	0.0217	0.6692	0.0324268
ENSSSCG00000015077	0.0565	0.2023	0.279288
ENSSSCG00000008691	0.2585	1.8308	0.141195
ENSSSCG00000001030	0.0431	0.5195	0.0829644
ENSSSCG00000008508	0.0181	0.1753	0.103252
ENSSSCG00000016809	0.0141	0.3583	0.0393525
ENSSSCG00000022182	0.0487	1.2226	0.0398331
ENSSSCG00000023920	0.0481	0.6089	0.0789949
ENSSSCG00000012767	0.2265	1.2485	0.181418
ENSSSCG00000020887	0.0518	0.3119	0.166079
ENSSSCG00000024960	0.0363	0.5514	0.0658324
ENSSSCG00000021150	0.0418	0.552	0.0757246
ENSSSCG00000028685	0.2295	0.7036	0.32618
ENSSSCG00000010465	0.0218	0.3323	0.0656034
ENSSSCG00000000047	0.0179	0.258	0.0693798
ENSSSCG00000027746	0.0538	1.031	0.0521823
ENSSSCG00000030673	0.1846	3.1287	0.0590021
ENSSSCG00000002127	0.0099	0.211	0.0469194
ENSSSCG00000008713	0.1512	0.8277	0.182675
ENSSSCG00000025930	0.042	0.1759	0.238772
ENSSSCG00000029648	0.1046	0.3255	0.321352
ENSSSCG00000011779	0.1317	0.4808	0.273918
ENSSSCG00000025875	0.0518	0.3119	0.166079
ENSSSCG00000009801	0.03	0.4322	0.0694123
ENSSSCG00000017273	0.0057	0.2742	0.0207877
ENSSSCG00000020668	0.0151	0.6023	0.0250706
ENSSSCG00000026619	0.0785	0.4147	0.189293
ENSSSCG00000010802	0.0081	0.3494	0.0231826
ENSSSCG00000011535	0	0	0
ENSSSCG00000029174	0.0169	0.2256	0.0749113
ENSSSCG00000014121	0.1399	0.3931	0.355889
ENSSSCG00000029624	0.0201	2.4942	0.0080587
ENSSSCG00000024411	0.014	0.2703	0.0517943
ENSSSCG00000006892	0.1506	0.4425	0.340339
ENSSSCG00000025640	0.1185	0.293	0.404437
ENSSSCG00000004556	0.0274	0.2647	0.103513
ENSSSCG00000005271	0.0164	0.1873	0.0875601
ENSSSCG00000006084	0.0456	0.1706	0.267292
ENSSSCG00000014306	0.0681	0.329	0.206991
ENSSSCG00000009211	0.0909	0.4426	0.205377
ENSSSCG00000002328	0.0747	0.4778	0.156342
ENSSSCG00000008900	0.0125	0.3193	0.0391481
ENSSSCG00000016808	0.1661	0.3627	0.457954
ENSSSCG00000002714	0.0438	0.5912	0.0740866
ENSSSCG00000026177	0.0637	0.2373	0.268437
ENSSSCG00000005749	0.0231	0.7926	0.0291446
ENSSSCG00000027931	0.0659	0.4451	0.148057
ENSSSCG00000005274	0.0707	0.4212	0.167854
ENSSSCG00000029385	0.0233	0.2771	0.0840852
ENSSSCG00000007935	0.3665	0.7815	0.46897
ENSSSCG00000014949	0.0064	0.3289	0.0194588
ENSSSCG00000005276	0.0354	0.2448	0.144608
ENSSSCG00000024912	0.004	1.0942	0.00365564
ENSSSCG00000000202	0.1227	0.5188	0.236507
ENSSSCG00000025218	0.1456	0.5849	0.248931
ENSSSCG00000029215	0.2426	0.782	0.31023
ENSSSCG00000003324	0.1473	0.8369	0.176007
ENSSSCG00000016745	0.0572	0.6696	0.0854241
ENSSSCG00000000942	0.1555	0.4161	0.373708
ENSSSCG00000000941	0.1333	0.2809	0.474546
ENSSSCG00000020962	0	0	0
ENSSSCG00000006490	0.0326	0.3945	0.0826362
ENSSSCG00000025451	0.0546	0.1554	0.351351
ENSSSCG00000005282	0.1051	0.3668	0.286532
ENSSSCG00000017275	0.093	0.3996	0.232733
ENSSSCG00000000524	0.0415	0.3024	0.137235
ENSSSCG00000006120	0.0559	0.3244	0.172318
ENSSSCG00000011794	0.0644	0.3327	0.193568
ENSSSCG00000000523	0.1262	0.2859	0.441413
ENSSSCG00000007203	0.0024	0.2102	0.0114177
ENSSSCG00000009305	0.1658	1.3202	0.125587
ENSSSCG00000001706	0.0637	0.4734	0.134559
ENSSSCG00000000205	0.2357	0.5996	0.393095
ENSSSCG00000026106	0.0955	0.5055	0.188922
ENSSSCG00000027503	0.0177	0.2554	0.0693031
ENSSSCG00000023083	0.0101	0.2971	0.0339953
ENSSSCG00000010433	0.0222	0.1896	0.117089
ENSSSCG00000000039	0.0553	0.3899	0.141831
ENSSSCG00000008790	0.1415	0.1923	0.735829
ENSSSCG00000025039	0.0548	0.3603	0.152095
ENSSSCG00000021588	0.0904	0.4984	0.18138
ENSSSCG00000024783	0.0883	0.2947	0.299627
ENSSSCG00000009090	0.017	0.3194	0.0532248
ENSSSCG00000017649	0.1284	0.2175	0.590345
ENSSSCG00000030483	0.0824	0.5354	0.153904
ENSSSCG00000015360	0.0683	0.3741	0.182572
ENSSSCG00000004561	0.0101	0.2639	0.0382721
ENSSSCG00000023996	0.2461	0.8279	0.297258
ENSSSCG00000028089	0.0328	0.2792	0.117479
ENSSSCG00000004691	0.0687	0.5355	0.128291
ENSSSCG00000009414	0.0509	0.7577	0.067177
ENSSSCG00000014307	0.006	0.3334	0.0179964
ENSSSCG00000023391	0.0593	0.5142	0.115325
ENSSSCG00000002843	0.013	0.4234	0.0307038
ENSSSCG00000027278	0.0292	0.3709	0.0787274
ENSSSCG00000016344	0.0961	0.512	0.187695
ENSSSCG00000014112	0.1527	0.5548	0.275234
ENSSSCG00000027131	0.0168	0.238	0.0705882
ENSSSCG00000004307	0.0101	0.189	0.0534392
ENSSSCG00000028492	0.0885	0.3605	0.245492
ENSSSCG00000010183	0.0713	0.464	0.153664
ENSSSCG00000011555	0.1356	0.4022	0.337146
ENSSSCG00000006194	0.0309	0.3524	0.0876844
ENSSSCG00000023955	0.1054	0.2007	0.525162
ENSSSCG00000015524	0.0115	0.3008	0.0382314
ENSSSCG00000008878	0.0362	0.3841	0.0942463
ENSSSCG00000012084	0.0467	1.2421	0.0375976
ENSSSCG00000027432	0.0912	0.5148	0.177156
ENSSSCG00000010310	0.0137	0.2584	0.0530186
ENSSSCG00000027259	0.0741	0.4164	0.177954
ENSSSCG00000002753	0.0604	0.518	0.116602
ENSSSCG00000004693	0.0978	0.43	0.227442
ENSSSCG00000029023	0	0	0
ENSSSCG00000004563	0.0322	0.3357	0.095919
ENSSSCG00000016563	0.0226	0.3983	0.0567411
ENSSSCG00000017646	0.0563	0.337	0.167062
ENSSSCG00000021466	0.0522	0.2076	0.251445
ENSSSCG00000001708	0.0087	0.3059	0.0284407
ENSSSCG00000015963	0.0038	0.0932	0.0407725
ENSSSCG00000008881	0.0345	0.5947	0.0580124
ENSSSCG00000027389	0.0364	0.2082	0.174832
ENSSSCG00000027374	0.0771	0.3515	0.219346
ENSSSCG00000004697	0.017	0.4782	0.03555
ENSSSCG00000006493	0.0683	0.4467	0.152899
ENSSSCG00000024444	0.0788	0.8116	0.0970922
ENSSSCG00000024674	0.0199	0.2155	0.0923434
ENSSSCG00000014126	0.0575	0.4642	0.123869
ENSSSCG00000004984	0.0131	0.1592	0.0822864
ENSSSCG00000016817	0.0251	0.3212	0.0781445
ENSSSCG00000008724	0.1999	1.607	0.124393
ENSSSCG00000027516	0.1028	0.289	0.355709
ENSSSCG00000016565	0.0719	0.3089	0.232761
ENSSSCG00000023191	0.0023	0.2548	0.00902669
ENSSSCG00000010550	0.0304	0.2497	0.121746
ENSSSCG00000016920	0.0373	0.2637	0.141449
ENSSSCG00000010836	0.0253	0.5663	0.044676
ENSSSCG00000015637	0	0	0
ENSSSCG00000002469	0.0239	0.393	0.0608142
ENSSSCG00000004701	0.1074	0.4642	0.231366
ENSSSCG00000006494	0.0304	0.4605	0.0660152
ENSSSCG00000011783	0.1748	0.5891	0.296724
ENSSSCG00000000059	0.0831	0.3558	0.233558
ENSSSCG00000004311	0.0463	0.3413	0.135658
ENSSSCG00000015996	0.0364	0.3067	0.118683
ENSSSCG00000010551	0.0517	0.317	0.163091
ENSSSCG00000006730	0.0205	0.2554	0.0802662
ENSSSCG00000011827	0.0879	0.4569	0.192383
ENSSSCG00000027815	0.0495	0.3816	0.129717
ENSSSCG00000022828	0.0305	0.1746	0.174685
ENSSSCG00000023297	0.0996	0.2621	0.380008
ENSSSCG00000011943	0.057	0.2698	0.211268
ENSSSCG00000028511	0.0195	0.513	0.0380117
ENSSSCG00000029708	0.0778	0.5266	0.14774
ENSSSCG00000013331	0.0516	0.2984	0.172922
ENSSSCG00000015965	0.0343	0.2184	0.157051
ENSSSCG00000026719	0.0339	0.3852	0.0880062
ENSSSCG00000003556	0.0156	0.2457	0.0634921
ENSSSCG00000027540	0.0098	0.5036	0.0194599
ENSSSCG00000000753	0.0776	0.3149	0.246427
ENSSSCG00000005763	0.3941	2.3246	0.169535
ENSSSCG00000023269	0.0128	0.4181	0.0306147
ENSSSCG00000005302	0.1451	0.4678	0.310175
ENSSSCG00000030099	0.2426	0.782	0.31023
ENSSSCG00000011558	0.0177	0.2725	0.0649541
ENSSSCG00000004709	0.0757	0.3154	0.240013
ENSSSCG00000013033	0.1787	0.4738	0.377163
ENSSSCG00000002378	0.1118	0.2705	0.413309
ENSSSCG00000004710	0.0749	0.3087	0.24263
ENSSSCG00000027063	0.0315	0.2893	0.108884
ENSSSCG00000030495	0.1028	0.3274	0.313989
ENSSSCG00000016750	0.0354	0.4308	0.0821727
ENSSSCG00000003089	0.0321	0.6306	0.0509039
ENSSSCG00000014409	0.0655	0.4721	0.138742
ENSSSCG00000014440	0.0978	0.7444	0.131381
ENSSSCG00000005774	0.11	0.8524	0.129047
ENSSSCG00000025991	0.0246	0.4888	0.0503273
ENSSSCG00000010002	0.2444	0.5616	0.435185
ENSSSCG00000005773	0.2651	0.9856	0.268973
ENSSSCG00000001477	0.0023	0.19	0.0121053
ENSSSCG00000000060	0.0103	0.222	0.0463964
ENSSSCG00000016653	0.0185	0.2951	0.0626906
ENSSSCG00000017155	0.0284	0.8283	0.0342871
ENSSSCG00000015964	0.04	0.2813	0.142197
ENSSSCG00000003815	0.085	0.2691	0.315868
ENSSSCG00000011997	0.0021	0.2274	0.00923483
ENSSSCG00000028721	0.1824	0.4384	0.416058
ENSSSCG00000028867	0.0607	0.4744	0.127951
ENSSSCG00000023164	0.1911	0.4547	0.420277
ENSSSCG00000004989	0.0212	0.2131	0.0994838
ENSSSCG00000005779	0.0722	1.289	0.0560124
ENSSSCG00000004324	0.038	0.3867	0.0982674
ENSSSCG00000008909	0.0181	0.2804	0.0645506
ENSSSCG00000025750	0.0554	0.2384	0.232383
ENSSSCG00000011616	0.0122	0.5453	0.022373
ENSSSCG00000008732	0.1015	0.6133	0.165498
ENSSSCG00000010468	0.0058	0.1847	0.0314023
ENSSSCG00000008890	0.1551	0.8616	0.180014
ENSSSCG00000000529	0.0057	0.2839	0.0200775
ENSSSCG00000023603	0.0495	0.7041	0.0703025
ENSSSCG00000029348	0.0504	0.2893	0.174214
ENSSSCG00000028258	0.067	0.2681	0.249907
ENSSSCG00000009419	0.0487	0.4598	0.105916
ENSSSCG00000004716	0.0926	0.3168	0.292298
ENSSSCG00000004717	0.0753	0.3918	0.19219
ENSSSCG00000030679	0.019	0.1899	0.100053
ENSSSCG00000021709	0.019	0.1899	0.100053
ENSSSCG00000023731	0.022	0.3676	0.0598477
ENSSSCG00000026692	0.1205	1.3801	0.0873125
ENSSSCG00000015997	0.0154	0.2128	0.0723684
ENSSSCG00000005787	0.1973	1.316	0.149924
ENSSSCG00000006896	0.0399	0.2896	0.137776
ENSSSCG00000009096	0.0222	0.2897	0.076631
ENSSSCG00000005786	0.024	0.4564	0.0525855
ENSSSCG00000010469	0.0193	0.2168	0.0890221
ENSSSCG00000014416	0.0058	0.308	0.0188312
ENSSSCG00000021290	0.1253	0.3673	0.341138
ENSSSCG00000027765	0.0437	0.3191	0.136948
ENSSSCG00000028407	0.0264	0.6928	0.0381062
ENSSSCG00000022666	0.0663	0.251	0.264143
ENSSSCG00000021216	0.0563	0.2043	0.275575
ENSSSCG00000000083	0.1251	0.8687	0.144008
ENSSSCG00000004327	0.1231	0.3735	0.329585
ENSSSCG00000004329	0.0304	0.3034	0.100198
ENSSSCG00000024959	0.0796	0.7744	0.102789
ENSSSCG00000004997	0.016	0.2734	0.0585223
ENSSSCG00000025374	0.0204	0.485	0.0420619
ENSSSCG00000002381	0.0248	0.2392	0.103679
ENSSSCG00000023976	0.3015	1.1867	0.254066
ENSSSCG00000009772	0.0024	0.1823	0.0131651
ENSSSCG00000010438	0.0013	0.2295	0.00566449
ENSSSCG00000008728	0.1308	1.0255	0.127548
ENSSSCG00000005310	0.0284	0.2829	0.100389
ENSSSCG00000011562	0.0018	0.3203	0.00561973
ENSSSCG00000010219	0.0539	0.4043	0.133317
ENSSSCG00000002865	0.0695	0.4556	0.152546
ENSSSCG00000014197	0.0316	0.2141	0.147595
ENSSSCG00000015530	0.0574	0.2639	0.217507
ENSSSCG00000005895	0.0845	1.016	0.0831693
ENSSSCG00000009420	0.1263	0.3743	0.33743
ENSSSCG00000010470	0.0098	0.2289	0.0428135
ENSSSCG00000004583	0.0344	0.3243	0.106075
ENSSSCG00000025940	0.0216	0.5977	0.0361385
ENSSSCG00000029697	0.2163	0.9891	0.218684
ENSSSCG00000006927	0.0257	0.4113	0.0624848
ENSSSCG00000028521	0.0584	0.4081	0.143102
ENSSSCG00000000970	0.2191	1.1847	0.184941
ENSSSCG00000006799	0.0978	0.1618	0.60445
ENSSSCG00000009309	0.1921	0.7041	0.272831
ENSSSCG00000008459	0.1446	0.3881	0.372584
ENSSSCG00000027327	0.2697	0.5349	0.504206
ENSSSCG00000016346	0.1227	0.4589	0.267379
ENSSSCG00000007943	0.0681	1.1693	0.05824
ENSSSCG00000005315	0.1198	0.3023	0.396295
ENSSSCG00000014132	0.1961	0.4207	0.466128
ENSSSCG00000026264	0.0336	0.302	0.111258
ENSSSCG00000011797	0.0456	0.3686	0.123711
ENSSSCG00000015107	0.0111	0.3969	0.0279667
ENSSSCG00000002820	0.0133	0.2125	0.0625882
ENSSSCG00000009353	0.0724	0.6028	0.120106
ENSSSCG00000015486	0.0179	0.2971	0.0602491
ENSSSCG00000030211	0.0768	0.2698	0.284655
ENSSSCG00000008514	0.069	0.1986	0.347432
ENSSSCG00000000766	0.1895	0.7769	0.243918
ENSSSCG00000025264	0.0336	0.5405	0.0621647
ENSSSCG00000022940	0.0049	0.2618	0.0187166
ENSSSCG00000007853	0.0443	0.235	0.188511
ENSSSCG00000007237	0.0741	0.2509	0.295337
ENSSSCG00000003987	0.3885	0.5416	0.717319
ENSSSCG00000022806	0	0	0
ENSSSCG00000021250	0.0154	0.4019	0.038318
ENSSSCG00000022727	0.0469	0.405	0.115802
ENSSSCG00000022647	0.014	0.3697	0.0378685
ENSSSCG00000010502	0.0074	0.2125	0.0348235
ENSSSCG00000011302	0.1165	0.5564	0.209382
ENSSSCG00000002330	0.0217	0.3033	0.0715463
ENSSSCG00000011798	0.0051	0.392	0.0130102
ENSSSCG00000016826	0.0309	0.2822	0.109497
ENSSSCG00000013855	0.0113	0.6399	0.017659
ENSSSCG00000005004	0.0422	0.3423	0.123284
ENSSSCG00000030451	0.0184	1.4327	0.0128429
ENSSSCG00000020710	0.0838	0.9955	0.0841788
ENSSSCG00000005005	0	0	0
ENSSSCG00000008464	0.231	0.6536	0.353427
ENSSSCG00000006697	0.1019	0.3316	0.307298
ENSSSCG00000007246	0.01	0.4049	0.0246975
ENSSSCG00000000684	0.0115	0.4069	0.0282625
ENSSSCG00000004730	0.0601	0.3427	0.175372
ENSSSCG00000016572	0.0178	0.2806	0.0634355
ENSSSCG00000017287	0.0011	0.4802	0.00229071
ENSSSCG00000021024	0.0034	0.2496	0.0136218
ENSSSCG00000023663	0.0098	0.3101	0.0316027
ENSSSCG00000030570	0.011	0.3322	0.0331126
ENSSSCG00000022464	0.0058	0.265	0.0218868
ENSSSCG00000008515	0.0015	0.1219	0.0123052
ENSSSCG00000027846	0.2103	0.5058	0.415777
ENSSSCG00000005833	0.1016	1.0137	0.100227
ENSSSCG00000024635	0.052	0.5858	0.0887675
ENSSSCG00000005007	0.1353	0.4531	0.29861
ENSSSCG00000028856	0.0254	0.435	0.0583908
ENSSSCG00000007854	0.0217	0.1976	0.109818
ENSSSCG00000029173	0.021	0.1231	0.170593
ENSSSCG00000026576	0.0523	0.3042	0.171926
ENSSSCG00000014168	0.0262	0.1958	0.13381
ENSSSCG00000016753	0.0813	0.714	0.113866
ENSSSCG00000014804	0.0026	0.3323	0.00782426
ENSSSCG00000017288	0.058	0.5213	0.11126
ENSSSCG00000000209	0.0496	0.3962	0.125189
ENSSSCG00000007826	0.0831	0.5327	0.155998
ENSSSCG00000000417	0.0556	0.5025	0.110647
ENSSSCG00000017058	0.0118	0.4345	0.0271577
ENSSSCG00000013631	0.0343	0.9032	0.0379761
ENSSSCG00000016488	0.0326	0.4537	0.0718536
ENSSSCG00000016827	0.0395	0.3505	0.112696
ENSSSCG00000007244	0.0238	0.4116	0.0578231
ENSSSCG00000005826	0.0705	0.7826	0.0900843
ENSSSCG00000017065	0.1001	0.4514	0.221755
ENSSSCG00000017289	0.0343	0.3648	0.0940241
ENSSSCG00000030578	0.0329	0.542	0.0607011
ENSSSCG00000014129	0.0576	0.3344	0.172249
ENSSSCG00000025001	0.0704	0.4321	0.162925
ENSSSCG00000030222	0.0041	0.3791	0.0108151
ENSSSCG00000030155	0.0561	0.8664	0.0647507
ENSSSCG00000004589	0.0305	0.2973	0.10259
ENSSSCG00000023241	0.1613	1.4429	0.111789
ENSSSCG00000011881	0.0669	0.2533	0.264114
ENSSSCG00000028698	0.0168	0.2928	0.057377
ENSSSCG00000011615	0.0146	0.4836	0.0301902
ENSSSCG00000001094	0.0019	0.1634	0.0116279
ENSSSCG00000013784	0.0122	0.4121	0.0296045
ENSSSCG00000017546	0.0221	0.2561	0.0862944
ENSSSCG00000028025	0.0591	0.4963	0.119081
ENSSSCG00000009808	0.0297	0.5778	0.0514019
ENSSSCG00000026839	0.0837	0.3087	0.271137
ENSSSCG00000008587	0	0	0
ENSSSCG00000004339	0.0639	0.4104	0.155702
ENSSSCG00000009139	0.0558	0.539	0.103525
ENSSSCG00000014199	0.0406	0.319	0.127273
ENSSSCG00000005320	0.0089	0.3294	0.0270188
ENSSSCG00000028178	0.0166	0.4742	0.0350063
ENSSSCG00000009946	0.046	0.5516	0.0833938
ENSSSCG00000016934	0.0239	0.2083	0.114738
ENSSSCG00000013780	0.0609	0.694	0.0877522
ENSSSCG00000022636	0.0089	0.3085	0.0288493
ENSSSCG00000029556	0.0196	0.8144	0.0240668
ENSSSCG00000005322	0.0111	0.2243	0.0494873
ENSSSCG00000004342	0.1047	0.4375	0.239314
ENSSSCG00000027842	0.1526	68.9909	0.00221189
ENSSSCG00000015427	0.0368	0.3235	0.113756
ENSSSCG00000024216	0.0132	0.2683	0.0491987
ENSSSCG00000001095	0.0847	0.3479	0.243461
ENSSSCG00000020723	0.2614	0.3322	0.786875
ENSSSCG00000003902	0.1056	0.4042	0.261257
ENSSSCG00000008004	0.1221	0.9004	0.135606
ENSSSCG00000000490	0.0515	0.3837	0.134219
ENSSSCG00000010250	0.0027	0.2717	0.00993743
ENSSSCG00000007248	0.1321	0.3464	0.381351
ENSSSCG00000022212	0.0417	0.6894	0.0604874
ENSSSCG00000008516	0.0048	0.2364	0.0203046
ENSSSCG00000005842	0.111	0.4113	0.269876
ENSSSCG00000026293	0.0266	0.4144	0.0641892
ENSSSCG00000006499	0	0	0
ENSSSCG00000007251	0.0244	0.1953	0.124936
ENSSSCG00000004592	0.0345	0.2555	0.135029
ENSSSCG00000017733	0.0585	0.3082	0.189812
ENSSSCG00000004590	0.055	0.3985	0.138018
ENSSSCG00000006361	0.0639	0.2425	0.263505
ENSSSCG00000005841	0.237	2.0037	0.118281
ENSSSCG00000000491	0.0545	0.4031	0.135202
ENSSSCG00000016376	0.0492	1.1449	0.0429732
ENSSSCG00000008808	0.0076	0.2326	0.0326741
ENSSSCG00000016071	0.0507	0.3472	0.146025
ENSSSCG00000004010	0.3342	1.0109	0.330596
ENSSSCG00000000972	0.1003	1.0491	0.0956058
ENSSSCG00000017669	0.0599	0.2914	0.205559
ENSSSCG00000001820	0.0481	0.2646	0.181784
ENSSSCG00000009425	0.0822	0.3297	0.249318
ENSSSCG00000004353	0.0048	0.1553	0.0309079
ENSSSCG00000030454	0.0556	0.4607	0.120686
ENSSSCG00000003085	0.1065	0.8143	0.130787
ENSSSCG00000006828	0.0599	0.2387	0.250943
ENSSSCG00000017294	0	0	0
ENSSSCG00000013470	0.0705	0.5756	0.122481
ENSSSCG00000026303	0.0175	0.3233	0.0541293
ENSSSCG00000000534	0.0434	0.2752	0.157703
ENSSSCG00000030623	0.1543	0.7254	0.21271
ENSSSCG00000024536	0.0779	0.55	0.141636
ENSSSCG00000000840	0.012	0.2781	0.0431499
ENSSSCG00000023850	0.2561	0.6752	0.379295
ENSSSCG00000023043	0.1586	0.5199	0.305059
ENSSSCG00000000841	0.034	0.3366	0.10101
ENSSSCG00000000215	0.0914	0.3806	0.240147
ENSSSCG00000008267	0.0176	0.1878	0.0937167
ENSSSCG00000004220	0.0298	0.2906	0.102546
ENSSSCG00000024797	0.2006	0.7734	0.259374
ENSSSCG00000017796	0.0318	0.3883	0.0818954
ENSSSCG00000026216	0.1477	0.997	0.148144
ENSSSCG00000024570	0.2286	1.8535	0.123334
ENSSSCG00000030428	0.0726	0.37	0.196216
ENSSSCG00000009777	0.0324	0.3957	0.0818802
ENSSSCG00000005855	0.2165	1.0991	0.196979
ENSSSCG00000003192	0.2281	1.1213	0.203425
ENSSSCG00000009820	0.027	0.3395	0.0795287
ENSSSCG00000016494	0.009	0.3226	0.0278983
ENSSSCG00000011642	0.0212	0.2067	0.102564
ENSSSCG00000000842	0.0166	0.2246	0.0739092
ENSSSCG00000025905	0.0568	0.2236	0.254025
ENSSSCG00000030577	0.0512	0.2712	0.188791
ENSSSCG00000015692	0.0243	0.1732	0.1403
ENSSSCG00000010473	0.1656	0.4668	0.354756
ENSSSCG00000013035	0.0087	0.4863	0.0178902
ENSSSCG00000006500	0.0251	0.283	0.0886926
ENSSSCG00000003580	0.0282	0.2364	0.119289
ENSSSCG00000010327	0.0196	0.4815	0.0407061
ENSSSCG00000009142	0.0524	0.3141	0.166826
ENSSSCG00000015534	0.0484	0.3009	0.160851
ENSSSCG00000004741	0.0746	0.6134	0.121617
ENSSSCG00000005846	0.0346	1.685	0.0205341
ENSSSCG00000009356	0.0644	0.3816	0.168763
ENSSSCG00000000066	0.0288	0.4904	0.0587276
ENSSSCG00000016323	0.0327	0.5159	0.0633844
ENSSSCG00000004737	0.1421	0.6854	0.207324
ENSSSCG00000030508	0.021	0.2427	0.0865266
ENSSSCG00000006024	0.0178	0.2838	0.0627202
ENSSSCG00000024081	0.0879	0.3845	0.228609
ENSSSCG00000027883	0.2059	0.6555	0.314111
ENSSSCG00000026787	0.0077	0.1673	0.0460251
ENSSSCG00000015694	0.0916	0.3142	0.291534
ENSSSCG00000022866	0.0424	0.4983	0.0850893
ENSSSCG00000002762	0.2548	0.402	0.633831
ENSSSCG00000010737	0.0429	0.327	0.131193
ENSSSCG00000017069	0.0293	0.3749	0.0781542
ENSSSCG00000001821	0.029	0.5094	0.0569297
ENSSSCG00000008470	0.1231	0.4238	0.290467
ENSSSCG00000017335	0.0995	0.4574	0.217534
ENSSSCG00000014539	0.0655	0.4193	0.156213
ENSSSCG00000017795	0.0762	0.3473	0.219407
ENSSSCG00000021063	0.0134	0.7563	0.0177178
ENSSSCG00000015393	0.022	0.2185	0.100686
ENSSSCG00000015695	0.0304	0.3335	0.0911544
ENSSSCG00000015753	0.0354	0.6085	0.0581758
ENSSSCG00000011183	0.0123	0.3406	0.0361127
ENSSSCG00000030397	0.0474	0.2489	0.190438
ENSSSCG00000014203	0.0204	0.4728	0.0431472
ENSSSCG00000029179	0.1473	0.4118	0.357698
ENSSSCG00000028762	0.0858	0.5304	0.161765
ENSSSCG00000004221	0.1937	0.3904	0.496158
ENSSSCG00000010560	0.0429	0.7885	0.0544071
ENSSSCG00000029722	0.0425	0.2945	0.144312
ENSSSCG00000004358	0.1425	0.3374	0.422347
ENSSSCG00000024096	0.1233	0.377	0.327056
ENSSSCG00000017678	0.0066	0.2082	0.0317003
ENSSSCG00000009933	0.0136	0.4075	0.0333742
ENSSSCG00000006093	0.0653	0.4016	0.1626
ENSSSCG00000017670	0.0026	0.1323	0.0196523
ENSSSCG00000025466	0.021	0.3651	0.0575185
ENSSSCG00000008415	0.0717	0.4185	0.171326
ENSSSCG00000023579	0.0157	0.5643	0.0278221
ENSSSCG00000001379	0.0346	0.4197	0.0824398
ENSSSCG00000017336	0.043	0.4137	0.10394
ENSSSCG00000026029	0.0791	0.606	0.130528
ENSSSCG00000012556	0.0333	0.1964	0.169552
ENSSSCG00000010251	0.0476	0.3236	0.147095
ENSSSCG00000027564	0.0041	0.2738	0.0149744
ENSSSCG00000005015	0.0185	0.292	0.0633562
ENSSSCG00000030289	0.0051	0.3008	0.0169548
ENSSSCG00000024969	0.0915	0.6326	0.144641
ENSSSCG00000000843	0.0633	0.3941	0.160619
ENSSSCG00000029989	0.028	0.4758	0.0588483
ENSSSCG00000025959	0.1992	0.5683	0.350519
ENSSSCG00000029134	0.086	0.6961	0.123545
ENSSSCG00000008974	0.0266	0.4345	0.0612198
ENSSSCG00000024761	0.0154	0.2223	0.0692758
ENSSSCG00000017502	0.0527	0.3586	0.14696
ENSSSCG00000008635	0.0468	0.7059	0.0662983
ENSSSCG00000027190	0.125	0.469	0.266525
ENSSSCG00000006661	0.0041	0.2693	0.0152247
ENSSSCG00000011841	0.0874	0.2595	0.336802
ENSSSCG00000023027	0.0874	0.4063	0.215112
ENSSSCG00000021319	0.023	0.406	0.0566502
ENSSSCG00000009811	0.0021	0.441	0.0047619
ENSSSCG00000008268	0.0355	0.3178	0.111705
ENSSSCG00000010587	0.0129	0.439	0.029385
ENSSSCG00000003757	0.0377	0.2928	0.128757
ENSSSCG00000005973	0.0339	0.363	0.0933884
ENSSSCG00000008924	0.0377	0.2669	0.141251
ENSSSCG00000005058	0.0239	0.3507	0.0681494
ENSSSCG00000001010	0.0576	1.5133	0.0380625
ENSSSCG00000016289	0.0163	0.3668	0.0444384
ENSSSCG00000025952	0.0621	0.3113	0.199486
ENSSSCG00000021845	0.0283	0.2967	0.0953825
ENSSSCG00000004745	0.0904	0.304	0.297368
ENSSSCG00000008035	0.0816	0.5851	0.139463
ENSSSCG00000001960	0.0342	0.4827	0.0708515
ENSSSCG00000008222	0.0483	0.4247	0.113727
ENSSSCG00000006347	0.1237	0.4032	0.306796
ENSSSCG00000010137	0.1919	1.3717	0.139899
ENSSSCG00000009823	0.1193	0.2228	0.535458
ENSSSCG00000022656	0.1263	0.4234	0.298299
ENSSSCG00000003998	0.4893	1.9595	0.249707
ENSSSCG00000009370	0.0561	0.5305	0.105749
ENSSSCG00000001876	0.0143	0.8392	0.01704
ENSSSCG00000029123	0.0732	0.4074	0.179676
ENSSSCG00000028343	0.0882	0.3258	0.270718
ENSSSCG00000022958	0.0618	0.6918	0.0893322
ENSSSCG00000021431	0.1291	0.5112	0.252543
ENSSSCG00000017385	0.0385	0.2464	0.15625
ENSSSCG00000002806	0.0571	0.5156	0.110745
ENSSSCG00000012984	0.1065	0.7453	0.142895
ENSSSCG00000016948	0.0056	0.2719	0.0205958
ENSSSCG00000005016	0.0607	0.2481	0.244659
ENSSSCG00000029113	0.0482	0.2654	0.181613
ENSSSCG00000003973	0.0109	0.8146	0.0133808
ENSSSCG00000016005	0.0027	0.2277	0.0118577
ENSSSCG00000015972	0.0348	0.203	0.171429
ENSSSCG00000027782	0.0855	0.3341	0.255911
ENSSSCG00000017301	0.0033	0.1439	0.0229326
ENSSSCG00000029279	0.0074	3.6781	0.00201191
ENSSSCG00000030408	0.1342	0.4317	0.310864
ENSSSCG00000011645	0.0861	0.3201	0.268978
ENSSSCG00000023533	0.0731	1.304	0.0560583
ENSSSCG00000004134	0.0183	0.1992	0.0918675
ENSSSCG00000004224	0.0599	0.3128	0.191496
ENSSSCG00000023078	0.1337	0.8658	0.154424
ENSSSCG00000007395	0.0115	0.2518	0.0456712
ENSSSCG00000021794	0.1526	68.9917	0.00221186
ENSSSCG00000007767	0.044	0.7887	0.055788
ENSSSCG00000001877	0.0248	0.2708	0.0915805
ENSSSCG00000004012	0.0564	1.7794	0.0316961
ENSSSCG00000017685	0.0298	0.3547	0.0840147
ENSSSCG00000015095	0.0184	0.1765	0.104249
ENSSSCG00000008920	0.2119	0.5467	0.387598
ENSSSCG00000017339	0.0211	0.2746	0.076839
ENSSSCG00000014325	0.0128	0.2508	0.0510367
ENSSSCG00000010874	0.015	0.4092	0.0366569
ENSSSCG00000009427	0.1657	0.3439	0.481826
ENSSSCG00000013539	0.0725	1.3478	0.0537914
ENSSSCG00000024259	0.0298	0.1108	0.268953
ENSSSCG00000003093	0.0136	0.5972	0.0227729
ENSSSCG00000023223	0.0364	0.3289	0.110672
ENSSSCG00000016677	0.0361	0.3202	0.112742
ENSSSCG00000016949	0.0245	0.2845	0.086116
ENSSSCG00000015826	0.0695	0.4459	0.155865
ENSSSCG00000005354	0.0966	0.2528	0.38212
ENSSSCG00000015343	0.0082	0.3799	0.0215846
ENSSSCG00000027323	0.0028	0.535	0.00523364
ENSSSCG00000008476	0.0619	0.2857	0.216661
ENSSSCG00000001201	0.0642	0.1917	0.334898
ENSSSCG00000004861	0.061	1.2541	0.0486405
ENSSSCG00000000846	0.0345	0.2112	0.163352
ENSSSCG00000001679	0.0631	0.3298	0.191328
ENSSSCG00000023926	0.0479	0.4015	0.119303
ENSSSCG00000012939	0.0617	1.0241	0.060248
ENSSSCG00000025521	0.1512	0.4204	0.359657
ENSSSCG00000014235	0.0627	0.432	0.145139
ENSSSCG00000010741	0.0325	0.6101	0.05327
ENSSSCG00000026613	0.0574	0.2448	0.234477
ENSSSCG00000008608	0.049	0.3483	0.140683
ENSSSCG00000012622	0.002	0.404	0.0049505
ENSSSCG00000013601	0.0213	0.5108	0.0416993
ENSSSCG00000002337	0.0155	0.3759	0.0412344
ENSSSCG00000006830	0	0	0
ENSSSCG00000005355	0.0386	0.3249	0.118806
ENSSSCG00000000848	0.0385	0.4044	0.0952028
ENSSSCG00000015110	0.0246	0.2248	0.109431
ENSSSCG00000026960	0.0915	0.3322	0.275436
ENSSSCG00000013573	0	0	0
ENSSSCG00000001769	0.0024	0.2168	0.0110701
ENSSSCG00000015755	0.1207	0.4036	0.299058
ENSSSCG00000010000	0.2319	0.541	0.428651
ENSSSCG00000012560	0.0725	0.5176	0.14007
ENSSSCG00000007031	0.0295	0.2695	0.109462
ENSSSCG00000027514	0.1232	0.5197	0.23706
ENSSSCG00000013005	0.0154	0.7267	0.0211917
ENSSSCG00000003111	0.0178	0.3841	0.0463421
ENSSSCG00000017386	0.0084	0.1814	0.0463065
ENSSSCG00000014264	0.0937	0.4081	0.229601
ENSSSCG00000017799	0.0324	0.2583	0.125436
ENSSSCG00000000695	0.0272	0.3832	0.0709812
ENSSSCG00000015492	0.1143	0.3151	0.362742
ENSSSCG00000004752	0.105	0.353	0.29745
ENSSSCG00000002672	0.1459	0.9716	0.150165
ENSSSCG00000010314	0.0034	0.2179	0.0156035
ENSSSCG00000014579	0.0513	0.3735	0.137349
ENSSSCG00000010010	0.2347	1.344	0.174628
ENSSSCG00000004368	0.0177	0.5439	0.0325427
ENSSSCG00000026521	0.0582	0.4482	0.129853
ENSSSCG00000000696	0.1658	0.5276	0.314253
ENSSSCG00000003169	0.0532	0.5682	0.093629
ENSSSCG00000011567	0.067	0.4959	0.135108
ENSSSCG00000013670	0.0255	0.6143	0.0415107
ENSSSCG00000004753	0.0111	0.2865	0.0387435
ENSSSCG00000024932	0.009	0.3129	0.0287632
ENSSSCG00000017959	0.0596	0.4964	0.120064
ENSSSCG00000028225	0.0276	0.3837	0.0719312
ENSSSCG00000015428	0.1074	0.5504	0.195131
ENSSSCG00000008748	0.0193	0.0745	0.25906
ENSSSCG00000028384	0.0085	0.3575	0.0237762
ENSSSCG00000003904	0.0194	0.2912	0.0666209
ENSSSCG00000007289	0.0047	0.2404	0.0195507
ENSSSCG00000005859	0.2898	1.8205	0.159187
ENSSSCG00000003420	0.0948	0.8623	0.109939
ENSSSCG00000003553	0.0293	0.1998	0.146647
ENSSSCG00000011620	0.0286	0.5298	0.0539826
ENSSSCG00000030229	0.0337	0.462	0.0729437
ENSSSCG00000009401	0.0449	0.2779	0.161569
ENSSSCG00000009226	0.0251	0.3318	0.075648
ENSSSCG00000017303	0.109	0.4689	0.232459
ENSSSCG00000025765	0.0017	0.349	0.00487106
ENSSSCG00000023954	0.0727	0.4492	0.161843
ENSSSCG00000025966	0.041	0.3913	0.104779
ENSSSCG00000003343	0.0341	1.4575	0.0233962
ENSSSCG00000009359	2.0165	13.696	0.147233
ENSSSCG00000017940	0.0178	0.362	0.0491713
ENSSSCG00000008517	0.0385	0.267	0.144195
ENSSSCG00000028267	0.0435	0.3399	0.127979
ENSSSCG00000000282	0.0045	0.2458	0.0183076
ENSSSCG00000021038	0.0733	0.395	0.18557
ENSSSCG00000009372	0.1591	0.4001	0.397651
ENSSSCG00000011953	0.1542	0.6234	0.247353
ENSSSCG00000000536	0.0117	0.1927	0.0607161
ENSSSCG00000008221	0.0924	0.3709	0.249124
ENSSSCG00000014061	0.0078	0.4013	0.0194368
ENSSSCG00000004135	0.0682	0.3506	0.194524
ENSSSCG00000001508	0.0549	0.5459	0.100568
ENSSSCG00000002867	0.1118	0.5021	0.222665
ENSSSCG00000004603	0.0488	0.2729	0.17882
ENSSSCG00000005364	0.0543	0.3784	0.143499
ENSSSCG00000010564	0.062	0.3366	0.184195
ENSSSCG00000000980	0.1755	1.8583	0.0944412
ENSSSCG00000003554	0.0486	0.845	0.0575148
ENSSSCG00000015756	0.3733	0.8258	0.452047
ENSSSCG00000006913	0.0628	0.4082	0.153846
ENSSSCG00000028228	0.0114	0.4304	0.026487
ENSSSCG00000017165	0.1992	1.0028	0.198644
ENSSSCG00000017935	0.0042	0.3016	0.0139257
ENSSSCG00000004757	0.0175	0.5964	0.0293427
ENSSSCG00000007422	0.1171	0.6409	0.182712
ENSSSCG00000010676	0.0289	0.2478	0.116626
ENSSSCG00000022534	0.0628	0.4082	0.153846
ENSSSCG00000021698	0.2965	0.9819	0.301966
ENSSSCG00000015827	0.0138	0.4226	0.032655
ENSSSCG00000022164	0.0463	0.9803	0.0472304
ENSSSCG00000010508	0.063	0.3197	0.19706
ENSSSCG00000011233	0.0233	0.2888	0.0806787
ENSSSCG00000005918	0.1121	0.9442	0.118725
ENSSSCG00000011955	0.0746	0.2905	0.256799
ENSSSCG00000002431	0.0818	0.5689	0.143786
ENSSSCG00000028049	0.0711	0.9462	0.0751427
ENSSSCG00000004042	0.0975	1.5682	0.0621732
ENSSSCG00000001038	0.0886	0.4465	0.198432
ENSSSCG00000021495	0.0731	0.3711	0.196982
ENSSSCG00000008475	0.02	0.3405	0.0587372
ENSSSCG00000015934	0.0759	0.514	0.147665
ENSSSCG00000006873	0.1201	0.3617	0.332043
ENSSSCG00000024254	0.0691	0.6055	0.114121
ENSSSCG00000004043	0.1829	1.2971	0.141007
ENSSSCG00000013082	0.0701	0.3792	0.184863
ENSSSCG00000020790	0.1477	0.9029	0.163584
ENSSSCG00000008750	0.0593	0.5358	0.110676
ENSSSCG00000002760	0.0105	0.3645	0.0288066
ENSSSCG00000026017	0.1108	0.5175	0.214106
ENSSSCG00000009826	0.2755	0.5906	0.466475
ENSSSCG00000013582	0.0421	1.0937	0.0384932
ENSSSCG00000021399	0	0	0
ENSSSCG00000006519	0.0189	0.2611	0.0723861
ENSSSCG00000028504	0.0201	0.5032	0.0399444
ENSSSCG00000013468	0.0404	1.2255	0.0329661
ENSSSCG00000004762	0.0566	0.3784	0.149577
ENSSSCG00000012578	0.0537	1.0679	0.0502856
ENSSSCG00000026077	0.1352	0.4666	0.289756
ENSSSCG00000015195	0.0613	0.1961	0.312596
ENSSSCG00000012564	0.006	0.2743	0.0218739
ENSSSCG00000017936	0	0	0
ENSSSCG00000005062	0.0438	0.2345	0.18678
ENSSSCG00000011623	0.0392	0.7007	0.0559441
ENSSSCG00000023331	0.0107	0.6005	0.0178185
ENSSSCG00000005366	0.0116	0.2878	0.0403058
ENSSSCG00000004764	0	0	0
ENSSSCG00000010821	0.0949	0.6007	0.157982
ENSSSCG00000014427	0.0359	0.6682	0.0537264
ENSSSCG00000011746	0.0427	0.2672	0.159805
ENSSSCG00000005171	0.0774	0.4718	0.164053
ENSSSCG00000008536	0.1584	0.5736	0.276151
ENSSSCG00000010620	0.0302	0.282	0.107092
ENSSSCG00000029627	0.0594	1.2562	0.0472855
ENSSSCG00000011956	0.1023	0.3726	0.274557
ENSSSCG00000015430	0.047	0.3291	0.142814
ENSSSCG00000005460	0.1128	0.5435	0.207544
ENSSSCG00000003591	0.0054	0.1825	0.029589
ENSSSCG00000010669	0.052	0.3052	0.17038
ENSSSCG00000004610	0.0884	0.3538	0.249859
ENSSSCG00000022048	0.0488	0.3946	0.12367
ENSSSCG00000015112	0.0579	0.4029	0.143708
ENSSSCG00000009814	0.0176	0.4328	0.0406654
ENSSSCG00000024046	0.1505	0.336	0.447917
ENSSSCG00000000164	0.0219	0.3078	0.0711501
ENSSSCG00000016680	0.0138	0.1978	0.0697674
ENSSSCG00000005917	0.0881	1.1113	0.0792765
ENSSSCG00000014791	0.1543	0.6567	0.234963
ENSSSCG00000000377	0	0	0
ENSSSCG00000003830	0.0683	0.2637	0.259006
ENSSSCG00000013748	0.0914	1.0465	0.0873387
ENSSSCG00000025900	0.038	0.6795	0.0559235
ENSSSCG00000011491	0.0223	0.3895	0.0572529
ENSSSCG00000025571	0.0026	0.3796	0.00684932
ENSSSCG00000007984	0.0765	1.5819	0.0483596
ENSSSCG00000001347	0.0097	0.358	0.027095
ENSSSCG00000024748	0.0668	0.3283	0.203472
ENSSSCG00000004772	0.044	0.3333	0.132013
ENSSSCG00000022612	0.0301	0.4801	0.0626953
ENSSSCG00000024983	0.0158	0.4956	0.0318805
ENSSSCG00000005370	0.1513	0.4651	0.325306
ENSSSCG00000021791	0.0994	0.3144	0.316158
ENSSSCG00000010316	0.0239	0.2391	0.0999582
ENSSSCG00000029262	0.0071	0.1852	0.0383369
ENSSSCG00000024240	0.1291	0.8353	0.154555
ENSSSCG00000010114	0.0717	0.7193	0.0996802
ENSSSCG00000010876	0.0486	0.446	0.108969
ENSSSCG00000009259	0.009	0.3539	0.0254309
ENSSSCG00000015432	0.0409	0.1982	0.206357
ENSSSCG00000026569	0.1187	0.8699	0.136452
ENSSSCG00000013467	0.036	1.0274	0.0350399
ENSSSCG00000028663	0.0014	0.3456	0.00405093
ENSSSCG00000010743	0.1655	0.7626	0.217021
ENSSSCG00000013245	0.0383	0.3229	0.118613
ENSSSCG00000002759	0.0357	0.4106	0.0869459
ENSSSCG00000021783	0	0	0
ENSSSCG00000024636	0.0772	1.2916	0.0597708
ENSSSCG00000005373	0.0169	0.3095	0.0546042
ENSSSCG00000017167	0.0183	1.0113	0.0180955
ENSSSCG00000006029	0.0768	0.3993	0.192337
ENSSSCG00000027103	16.7896	16.3312	1.02807
ENSSSCG00000003393	0.1164	0.7352	0.158324
ENSSSCG00000030053	0.0112	0.2875	0.0389565
ENSSSCG00000026934	0.137	0.3337	0.410548
ENSSSCG00000005065	0.059	0.2902	0.203308
ENSSSCG00000011454	0.0425	0.2873	0.147929
ENSSSCG00000026897	0.1455	0.7295	0.199452
ENSSSCG00000017937	0.0277	0.2624	0.105564
ENSSSCG00000026194	0.0229	0.5079	0.0450876
ENSSSCG00000029402	0.0684	0.5536	0.123555
ENSSSCG00000002846	0.0061	0.424	0.0143868
ENSSSCG00000029702	0.0191	0.3539	0.05397
ENSSSCG00000004456	0.064	0.4625	0.138378
ENSSSCG00000001533	0.0445	0.3061	0.145377
ENSSSCG00000011725	0.0096	0.4423	0.0217047
ENSSSCG00000021729	0.0335	0.394	0.0850254
ENSSSCG00000006301	0.0312	0.2637	0.118316
ENSSSCG00000006520	0.0452	0.3205	0.14103
ENSSSCG00000005174	0.0014	0.4209	0.00332621
ENSSSCG00000003566	0.0474	0.5602	0.0846126
ENSSSCG00000014811	0.0212	0.5469	0.0387639
ENSSSCG00000004884	0.0985	0.3659	0.269199
ENSSSCG00000025949	0.0324	0.5018	0.0645676
ENSSSCG00000011282	0.0444	0.2611	0.17005
ENSSSCG00000002433	0.0021	0.4362	0.00481431
ENSSSCG00000014955	0.0757	0.4179	0.181144
ENSSSCG00000008756	0.0017	0.2929	0.00580403
ENSSSCG00000028491	0.011	0.2166	0.0507849
ENSSSCG00000023373	0.1069	0.2953	0.362005
ENSSSCG00000004140	0.0838	0.4831	0.173463
ENSSSCG00000016170	0.1469	0.5015	0.292921
ENSSSCG00000021213	0.0519	0.2748	0.188865
ENSSSCG00000000005	0.1714	0.6272	0.273278
ENSSSCG00000002640	0.0499	0.9422	0.0529612
ENSSSCG00000010511	0.1345	0.24	0.560417
ENSSSCG00000016682	0.0468	0.299	0.156522
ENSSSCG00000013771	0.033	0.4802	0.0687214
ENSSSCG00000029999	0.0773	0.5216	0.148198
ENSSSCG00000015576	0.0163	0.3671	0.0444021
ENSSSCG00000013600	0	0	0
ENSSSCG00000012603	0.0277	0.2348	0.117973
ENSSSCG00000022273	0.0099	0.062	0.159677
ENSSSCG00000023174	0.0835	0.3757	0.222252
ENSSSCG00000024500	0.1658	1.4581	0.11371
ENSSSCG00000000508	0.0447	0.2619	0.170676
ENSSSCG00000010566	0.0193	0.2829	0.068222
ENSSSCG00000009320	0.0949	0.6824	0.139068
ENSSSCG00000011252	0.0719	0.4529	0.158755
ENSSSCG00000012489	0.112	0.336	0.333333
ENSSSCG00000003976	0.012	0.266	0.0451128
ENSSSCG00000027449	0.0065	0.2038	0.031894
ENSSSCG00000030231	0.0129	1.6402	0.00786489
ENSSSCG00000016985	0.0209	0.3789	0.0551597
ENSSSCG00000007425	0.0401	0.5795	0.0691976
ENSSSCG00000021746	0.1138	0.4175	0.272575
ENSSSCG00000011593	0.0087	0.2968	0.0293127
ENSSSCG00000016760	0.0231	0.3805	0.0607096
ENSSSCG00000004238	0.0196	0.2676	0.0732436
ENSSSCG00000030425	0.0606	0.5443	0.111336
ENSSSCG00000016762	0.0398	0.8466	0.0470116
ENSSSCG00000022066	0.0265	0.9233	0.0287014
ENSSSCG00000024123	0.0895	0.4255	0.210341
ENSSSCG00000006302	0.0431	0.4899	0.0879771
ENSSSCG00000024648	0.0065	0.2789	0.0233058
ENSSSCG00000007426	0.0593	0.4294	0.1381
ENSSSCG00000008980	0.0802	0.3988	0.201103
ENSSSCG00000029976	0.1166	0.7218	0.161541
ENSSSCG00000017506	0.0023	0.1727	0.0133179
ENSSSCG00000013312	0.0288	0.2433	0.118372
ENSSSCG00000011677	0.0641	0.3182	0.201446
ENSSSCG00000000119	0.0015	0.5252	0.00285605
ENSSSCG00000001992	0.0339	0.4807	0.0705222
ENSSSCG00000029810	0.0903	0.4564	0.197853
ENSSSCG00000008537	0.2016	0.3845	0.524317
ENSSSCG00000015712	0.0915	0.4346	0.210538
ENSSSCG00000002758	0.065	0.567	0.114638
ENSSSCG00000027211	0.0079	0.1413	0.0559094
ENSSSCG00000024827	0.0731	1.0464	0.0698586
ENSSSCG00000015667	0.0248	0.1061	0.233742
ENSSSCG00000017310	0.0235	0.2169	0.108345
ENSSSCG00000003114	0.132	0.8933	0.147767
ENSSSCG00000026488	0.0491	0.2712	0.181047
ENSSSCG00000027711	0.037	0.3925	0.0942675
ENSSSCG00000029517	0.0319	0.3477	0.0917458
ENSSSCG00000000426	0.0711	0.4597	0.154666
ENSSSCG00000009774	0.1389	0.5293	0.262422
ENSSSCG00000023001	0.064	0.5459	0.117238
ENSSSCG00000014900	0.0039	0.2374	0.016428
ENSSSCG00000005064	0.0893	0.1888	0.472987
ENSSSCG00000008478	0.0225	0.2526	0.0890736
ENSSSCG00000016989	0	0	0
ENSSSCG00000025852	0.1158	0.4734	0.244613
ENSSSCG00000016768	0.0533	0.2049	0.260127
ENSSSCG00000015668	0.0384	0.3134	0.122527
ENSSSCG00000030147	0.0865	0.3018	0.286614
ENSSSCG00000011961	0.0443	0.3245	0.136518
ENSSSCG00000016097	0.2444	0.4005	0.610237
ENSSSCG00000002434	0.0908	0.4555	0.199341
ENSSSCG00000003652	0.0177	0.1572	0.112595
ENSSSCG00000016769	0.0394	0.4223	0.0932986
ENSSSCG00000008538	0.0349	0.2592	0.134645
ENSSSCG00000001056	0.0009	0.2423	0.0037144
ENSSSCG00000030317	0.0584	0.2884	0.202497
ENSSSCG00000016510	0.0687	0.3055	0.224877
ENSSSCG00000029094	0.1116	0.5145	0.21691
ENSSSCG00000009732	0.1208	0.8484	0.142386
ENSSSCG00000022413	0.1199	0.6359	0.188552
ENSSSCG00000004785	0.0191	0.3539	0.05397
ENSSSCG00000006522	0.0531	0.3196	0.166145
ENSSSCG00000003091	0.5352	69.658	0.00768325
ENSSSCG00000005383	0.084	0.3787	0.221811
ENSSSCG00000017388	0.0726	0.4006	0.181228
ENSSSCG00000013083	0.0021	0.1622	0.012947
ENSSSCG00000022119	0.0592	0.3331	0.177724
ENSSSCG00000001517	18.2174	13.7281	1.32702
ENSSSCG00000008040	0.0564	1.0077	0.055969
ENSSSCG00000010027	0.0062	0.4231	0.0146537
ENSSSCG00000021799	0.2687	1.2496	0.215029
ENSSSCG00000011569	0.1139	0.4623	0.246377
ENSSSCG00000007427	0.0832	0.4148	0.200579
ENSSSCG00000008637	0.18	0.7705	0.233615
ENSSSCG00000003596	0.0013	0.2611	0.00497894
ENSSSCG00000009620	0.0241	0.6041	0.0398941
ENSSSCG00000022299	0.0237	0.2381	0.099538
ENSSSCG00000003699	0.0618	0.3815	0.161992
ENSSSCG00000016834	0.028	0.2845	0.0984183
ENSSSCG00000005901	0.0981	1.1503	0.0852821
ENSSSCG00000009113	0.005	0.2872	0.0174095
ENSSSCG00000029594	0.048	0.3369	0.142476
ENSSSCG00000005386	0.0414	0.1442	0.287101
ENSSSCG00000007684	0.033	0.2122	0.155514
ENSSSCG00000016017	0.0414	0.3175	0.130394
ENSSSCG00000015504	0.0291	0.2378	0.122372
ENSSSCG00000009971	0.083	0.6279	0.132187
ENSSSCG00000017418	0.0023	0.4994	0.00460553
ENSSSCG00000015714	0.0723	0.5047	0.143253
ENSSSCG00000005387	0.105	0.5293	0.198375
ENSSSCG00000003461	0.4099	0.5906	0.69404
ENSSSCG00000006544	0.1353	0.2862	0.472746
ENSSSCG00000026346	0.1417	0.396	0.357828
ENSSSCG00000023680	0.0436	0.2581	0.168927
ENSSSCG00000010680	0.0553	0.4485	0.1233
ENSSSCG00000025151	0.0129	0.332	0.0388554
ENSSSCG00000029776	0.029	0.1741	0.166571
ENSSSCG00000002723	0.0539	0.4986	0.108103
ENSSSCG00000017560	0.03	0.2119	0.141576
ENSSSCG00000017419	0.0084	0.3035	0.0276771
ENSSSCG00000007270	0.0565	0.7555	0.0747849
ENSSSCG00000015669	0.0036	0.2258	0.0159433
ENSSSCG00000008479	0.0671	0.3661	0.183283
ENSSSCG00000005388	0.084	0.351	0.239316
ENSSSCG00000022902	0.0416	0.2868	0.145049
ENSSSCG00000011284	0.0749	0.3311	0.226216
ENSSSCG00000001966	0.0139	0.2563	0.0542333
ENSSSCG00000002952	0.0367	0.6043	0.0607314
ENSSSCG00000015936	0.0899	0.3373	0.266528
ENSSSCG00000029325	0.1583	0.5183	0.305422
ENSSSCG00000029519	0.0617	0.445	0.138652
ENSSSCG00000003462	0.0294	0.1956	0.150307
ENSSSCG00000000512	0.0332	0.2043	0.162506
ENSSSCG00000029290	0.1946	0.5694	0.341763
ENSSSCG00000029741	0.0042	0.7524	0.00558214
ENSSSCG00000021918	0.0703	0.3628	0.193771
ENSSSCG00000026230	0.0157	0.2487	0.0631283
ENSSSCG00000003850	0.028	0.5448	0.051395
ENSSSCG00000028738	0.2687	1.2496	0.215029
ENSSSCG00000009781	0.0368	0.7472	0.0492505
ENSSSCG00000029274	0.0606	0.2296	0.263937
ENSSSCG00000003653	0.1155	0.3511	0.328966
ENSSSCG00000011845	0.0226	0.3131	0.0721814
ENSSSCG00000008540	0.0015	0.1616	0.00928218
ENSSSCG00000003100	0.0997	0.6325	0.157628
ENSSSCG00000016835	0.0438	0.3547	0.123485
ENSSSCG00000010351	0.0572	0.3041	0.188096
ENSSSCG00000005920	0.0858	1.0151	0.0845237
ENSSSCG00000030405	0.0435	0.51	0.0852941
ENSSSCG00000007433	0.0145	0.362	0.0400552
ENSSSCG00000000165	0.0752	0.368	0.204348
ENSSSCG00000005072	0.0017	0.2495	0.00681363
ENSSSCG00000006667	0.0464	0.6345	0.0731284
ENSSSCG00000000004	0.289	1.6173	0.178693
ENSSSCG00000006619	0.0076	0.161	0.047205
ENSSSCG00000025820	0.0643	0.6097	0.105462
ENSSSCG00000014269	0.048	0.2699	0.177844
ENSSSCG00000001968	0.1958	0.7213	0.271454
ENSSSCG00000029300	0.081	0.8033	0.100834
ENSSSCG00000026784	0.0939	1.3398	0.0700851
ENSSSCG00000010029	0.0052	0.2485	0.0209256
ENSSSCG00000004385	0.0328	0.2214	0.148148
ENSSSCG00000024176	0.1204	0.2522	0.477399
ENSSSCG00000008482	0.0793	0.2453	0.323278
ENSSSCG00000030497	0.1381	0.3392	0.407134
ENSSSCG00000006756	0.0099	0.4533	0.0218398
ENSSSCG00000009782	0.031	0.4543	0.0682368
ENSSSCG00000000120	0.0204	0.5747	0.0354968
ENSSSCG00000029679	0	0	0
ENSSSCG00000027537	0.0788	0.2522	0.31245
ENSSSCG00000013176	0.0428	0.4098	0.104441
ENSSSCG00000021744	0.1185	0.3402	0.348325
ENSSSCG00000026617	0.0057	0.1401	0.0406852
ENSSSCG00000010514	0.0434	0.5641	0.0769367
ENSSSCG00000000579	0.0035	0.1112	0.0314748
ENSSSCG00000013534	0.0747	0.7804	0.0957201
ENSSSCG00000022579	0.1053	1.4228	0.074009
ENSSSCG00000022123	0.1235	0.6848	0.180345
ENSSSCG00000011572	0.0284	0.5026	0.0565062
ENSSSCG00000014239	0.0359	0.3442	0.1043
ENSSSCG00000007432	0.0422	0.5649	0.0747035
ENSSSCG00000029343	0.0203	0.3564	0.0569585
ENSSSCG00000003570	0.0053	0.3041	0.0174285
ENSSSCG00000024880	0.0303	0.3087	0.0981535
ENSSSCG00000017553	0.0022	0.2789	0.00788813
ENSSSCG00000021469	0.0517	0.8918	0.0579726
ENSSSCG00000028582	0.0713	0.6599	0.108047
ENSSSCG00000028757	0.0136	0.3212	0.0423412
ENSSSCG00000029841	0.6741	70.6856	0.0095366
ENSSSCG00000000167	0.0061	0.0944	0.0646186
ENSSSCG00000010016	0.0354	0.3755	0.0942743
ENSSSCG00000001646	0.0438	0.3205	0.136661
ENSSSCG00000023130	0.1256	0.4941	0.2542
ENSSSCG00000014331	0.0172	0.2259	0.0761399
ENSSSCG00000023660	0.0473	0.5689	0.0831429
ENSSSCG00000011594	0.0023	0.3097	0.00742654
ENSSSCG00000002408	0.0711	0.5398	0.131715
ENSSSCG00000024253	0.0012	0.2928	0.00409836
ENSSSCG00000024907	0.1425	0.9959	0.143087
ENSSSCG00000003146	0.0787	0.667	0.117991
ENSSSCG00000004624	0.0111	0.198	0.0560606
ENSSSCG00000013913	0.0501	1.2268	0.040838
ENSSSCG00000007782	0.0476	0.4376	0.108775
ENSSSCG00000008640	0.1249	0.7367	0.16954
ENSSSCG00000016772	0.0235	0.667	0.0352324
ENSSSCG00000020698	0.0139	0.3263	0.0425988
ENSSSCG00000013367	0.0092	0.2385	0.0385744
ENSSSCG00000005399	0.0075	0.3925	0.0191083
ENSSSCG00000014989	0.0077	0.1641	0.0469226
ENSSSCG00000001204	0.167	0.5684	0.293807
ENSSSCG00000004625	0.0218	0.3663	0.0595141
ENSSSCG00000013085	0.0085	0.3746	0.0226909
ENSSSCG00000001536	0.0215	0.3946	0.0544856
ENSSSCG00000029145	0.0195	0.4978	0.0391724
ENSSSCG00000030486	0.0235	0.2803	0.0838387
ENSSSCG00000026424	0.2427	0.4186	0.57979
ENSSSCG00000013063	0.0648	0.3288	0.19708
ENSSSCG00000007301	0.0832	0.4088	0.203523
ENSSSCG00000007046	0.0583	0.377	0.154642
ENSSSCG00000014327	0.0253	0.2424	0.104373
ENSSSCG00000029099	0.0327	0.5007	0.0653086
ENSSSCG00000022430	0.0287	0.2577	0.11137
ENSSSCG00000026663	0.0351	0.2467	0.142278
ENSSSCG00000005038	0	0	0
ENSSSCG00000002390	0.0446	0.3417	0.130524
ENSSSCG00000004895	0.0987	0.6314	0.156319
ENSSSCG00000013011	0.1842	0.8049	0.228848
ENSSSCG00000001970	0.0417	0.3428	0.121645
ENSSSCG00000002854	0.0607	0.5295	0.114636
ENSSSCG00000000093	0.008	0.4604	0.0173762
ENSSSCG00000028390	0.0435	0.2499	0.17407
ENSSSCG00000010569	0.0097	0.2432	0.0398849
ENSSSCG00000004247	0.0022	0.1578	0.0139417
ENSSSCG00000022757	0.0081	1.2144	0.00666996
ENSSSCG00000028831	0.0113	0.5274	0.0214259
ENSSSCG00000022904	0.044	0.3733	0.117868
ENSSSCG00000022316	0.0536	2.6716	0.0200629
ENSSSCG00000026472	0.0892	0.3265	0.273201
ENSSSCG00000009663	0.0482	1.0092	0.0477606
ENSSSCG00000029382	0.0904	0.1654	0.546554
ENSSSCG00000001005	0.0332	0.7661	0.0433364
ENSSSCG00000009733	0.1284	0.9598	0.133778
ENSSSCG00000008542	0.1152	0.5617	0.205092
ENSSSCG00000015441	0.082	0.3795	0.216074
ENSSSCG00000007986	0.1149	0.796	0.144347
ENSSSCG00000027687	0.0103	0.4246	0.0242581
ENSSSCG00000009119	0.0586	0.6488	0.0903206
ENSSSCG00000006665	0	0	0
ENSSSCG00000017968	0.0741	0.3881	0.19093
ENSSSCG00000028826	0.0204	0.2935	0.069506
ENSSSCG00000023193	0.0889	0.3431	0.259108
ENSSSCG00000028973	0.0092	0.2082	0.0441883
ENSSSCG00000026590	0.1578	1.0962	0.143952
ENSSSCG00000004390	0.027	0.2234	0.120859
ENSSSCG00000017673	0.0311	0.3066	0.101435
ENSSSCG00000008387	0.0557	0.4101	0.135821
ENSSSCG00000009569	0.0323	0.4699	0.068738
ENSSSCG00000003211	0.0422	0.9219	0.045775
ENSSSCG00000002392	0.3947	1.6406	0.240583
ENSSSCG00000004792	0.0441	0.4105	0.10743
ENSSSCG00000003621	0.1471	0.4848	0.303424
ENSSSCG00000023307	0.0023	0.1665	0.0138138
ENSSSCG00000025675	0.0015	0.7944	0.00188822
ENSSSCG00000022709	0.0251	0.2925	0.085812
ENSSSCG00000008549	0.1391	0.4627	0.300627
ENSSSCG00000009783	0.0632	0.6339	0.0997003
ENSSSCG00000013038	0.1414	0.5115	0.276442
ENSSSCG00000016300	0.0498	0.6352	0.0784005
ENSSSCG00000006903	0.1665	0.4771	0.348983
ENSSSCG00000022151	0.0389	1.6669	0.0233367
ENSSSCG00000028433	0.0669	0.4173	0.160316
ENSSSCG00000024168	0.0717	0.3157	0.227114
ENSSSCG00000030183	0.0445	0.4045	0.110012
ENSSSCG00000029425	0.0808	0.2809	0.287647
ENSSSCG00000025308	0.1406	1.1909	0.118062
ENSSSCG00000005073	0.0337	0.2368	0.142314
ENSSSCG00000003701	0.0121	0.3192	0.0379073
ENSSSCG00000022869	0.0717	0.3311	0.216551
ENSSSCG00000003332	0.0749	1.7424	0.0429867
ENSSSCG00000027076	0.0309	0.742	0.0416442
ENSSSCG00000016207	0.0621	0.3092	0.200841
ENSSSCG00000030660	0	0	0
ENSSSCG00000002410	0.0945	0.3502	0.269846
ENSSSCG00000027270	0.0335	0.2686	0.124721
ENSSSCG00000005987	0.1049	0.5025	0.208756
ENSSSCG00000023917	0.0747	0.2757	0.270947
ENSSSCG00000001515	0.0941	0.4628	0.203328
ENSSSCG00000027383	0.141	0.3888	0.362654
ENSSSCG00000002680	0.1522	0.6369	0.23897
ENSSSCG00000015683	0.0157	0.1328	0.118223
ENSSSCG00000000095	0.0843	0.5522	0.152662
ENSSSCG00000009640	0.0271	0.4464	0.0607079
ENSSSCG00000002876	0.0464	0.3546	0.130852
ENSSSCG00000017201	0.0152	0.4412	0.0344515
ENSSSCG00000000007	0.15	1.034	0.145068
ENSSSCG00000011433	0.1751	0.5639	0.310516
ENSSSCG00000006523	0.0489	0.2995	0.163272
ENSSSCG00000024080	0.0695	1.3089	0.053098
ENSSSCG00000013226	0.0665	0.4016	0.165588
ENSSSCG00000027189	0.0719	0.6859	0.104826
ENSSSCG00000003120	0.0071	0.7112	0.00998313
ENSSSCG00000013013	0.0162	0.4754	0.0340766
ENSSSCG00000018009	0.0977	0.5751	0.169883
ENSSSCG00000015288	0.0034	0.2648	0.0128399
ENSSSCG00000007438	0.0326	0.2522	0.129262
ENSSSCG00000024001	0.0239	0.9186	0.0260179
ENSSSCG00000009568	0.1549	0.3218	0.481355
ENSSSCG00000010319	0.0254	0.2325	0.109247
ENSSSCG00000002411	0.0127	0.2949	0.0430654
ENSSSCG00000002137	0.04	0.3941	0.101497
ENSSSCG00000014068	0.0432	0.3321	0.130081
ENSSSCG00000023361	0.0493	0.2425	0.203299
ENSSSCG00000016961	0.0095	0.3083	0.0308141
ENSSSCG00000025322	0.1282	0.4684	0.273698
ENSSSCG00000006504	0.0087	0.2102	0.0413892
ENSSSCG00000001049	0.1515	0.7636	0.198402
ENSSSCG00000025701	0.0104	0.3312	0.031401
ENSSSCG00000017352	0.0502	0.4092	0.122678
ENSSSCG00000023929	0.0576	0.8838	0.0651731
ENSSSCG00000024055	0.0641	0.8432	0.0760199
ENSSSCG00000016226	0.0703	0.3806	0.184708
ENSSSCG00000008548	0.0202	0.3067	0.0658624
ENSSSCG00000027809	0.2064	2.0099	0.102692
ENSSSCG00000013039	0.0598	0.5439	0.109947
ENSSSCG00000000793	0.0517	0.2273	0.227453
ENSSSCG00000023636	0.0345	0.4888	0.070581
ENSSSCG00000011977	0.0206	0.4344	0.0474217
ENSSSCG00000005196	0.2668	0.4858	0.549197
ENSSSCG00000013764	0.0638	0.6444	0.0990068
ENSSSCG00000022796	0.2667	0.4863	0.548427
ENSSSCG00000017089	0.0292	0.4825	0.0605181
ENSSSCG00000017745	0.0631	0.3997	0.157868
ENSSSCG00000003982	0.0742	0.3517	0.210975
ENSSSCG00000030384	0.1751	0.5082	0.344549
ENSSSCG00000024382	0.2064	2.0099	0.102692
ENSSSCG00000004799	0.0775	0.3725	0.208054
ENSSSCG00000014577	0.1009	0.7463	0.1352
ENSSSCG00000009276	0.0273	0.8028	0.034006
ENSSSCG00000002528	0.1861	1.0097	0.184312
ENSSSCG00000015689	0.0288	0.3572	0.0806271
ENSSSCG00000006098	0.0404	0.3113	0.129778
ENSSSCG00000022186	0.0192	0.3783	0.0507534
ENSSSCG00000010518	0.0143	0.3855	0.0370947
ENSSSCG00000029104	0.1416	0.2507	0.564819
ENSSSCG00000016962	0.0629	0.4674	0.134574
ENSSSCG00000017354	0.1365	0.4184	0.326243
ENSSSCG00000001898	0.0642	0.4621	0.138931
ENSSSCG00000003098	0.0082	0.4883	0.016793
ENSSSCG00000013647	0.0758	1.0828	0.0700037
ENSSSCG00000030174	0.0101	0.2559	0.0394685
ENSSSCG00000028790	0.1455	0.7631	0.19067
ENSSSCG00000002406	0.0425	0.2945	0.144312
ENSSSCG00000020885	0.0181	0.2149	0.0842252
ENSSSCG00000012655	0.0351	0.3192	0.109962
ENSSSCG00000007279	0.0188	0.2645	0.0710775
ENSSSCG00000021023	0.0358	0.3824	0.0936192
ENSSSCG00000002853	0.1457	0.9582	0.152056
ENSSSCG00000029479	0.0329	0.56	0.05875
ENSSSCG00000014961	0.0019	0.4149	0.00457942
ENSSSCG00000002530	0.1481	0.4488	0.329991
ENSSSCG00000006663	0.2353	0.5927	0.396997
ENSSSCG00000026973	0.1049	0.5662	0.18527
ENSSSCG00000000383	0	0	0
ENSSSCG00000007282	0.0595	0.3579	0.166248
ENSSSCG00000011359	0.0879	0.3226	0.272474
ENSSSCG00000000870	0	0	0
ENSSSCG00000016208	0.0565	0.3266	0.172994
ENSSSCG00000001880	0.0098	0.2645	0.037051
ENSSSCG00000004899	0.0296	0.2736	0.108187
ENSSSCG00000002724	0.1669	0.6228	0.267983
ENSSSCG00000024297	0.0055	0.1703	0.0322959
ENSSSCG00000013298	0.0807	0.3924	0.205657
ENSSSCG00000023711	0.005	0.2008	0.0249004
ENSSSCG00000006988	0.1882	0.5814	0.323701
ENSSSCG00000003121	0.0615	0.7534	0.0816299
ENSSSCG00000023306	0.0044	0.4001	0.0109973
ENSSSCG00000006386	0.0047	0.3147	0.0149349
ENSSSCG00000008546	0.0293	0.3537	0.0828386
ENSSSCG00000002532	0.3663	0.6596	0.555337
ENSSSCG00000029470	0.2069	1.0027	0.206343
ENSSSCG00000013908	0.2575	1.0084	0.255355
ENSSSCG00000004901	0.1088	0.3537	0.307605
ENSSSCG00000007284	0.0282	0.1668	0.169065
ENSSSCG00000013510	0.1631	1.5063	0.108279
ENSSSCG00000025734	0.0346	0.5546	0.0623873
ENSSSCG00000028853	0.0616	0.3938	0.156425
ENSSSCG00000009128	0.0131	0.2643	0.0495649
ENSSSCG00000017691	0.0969	0.5374	0.180313
ENSSSCG00000010571	0.0028	0.2065	0.0135593
ENSSSCG00000015201	0.0078	0.1693	0.0460721
ENSSSCG00000014337	0	0	0
ENSSSCG00000002138	0.0173	0.3525	0.049078
ENSSSCG00000023385	0.0215	0.5108	0.0420908
ENSSSCG00000009435	0.0461	0.3728	0.123659
ENSSSCG00000021586	0.0483	0.581	0.0831325
ENSSSCG00000028413	0.0529	0.4894	0.108092
ENSSSCG00000026790	0.1027	0.4853	0.211622
ENSSSCG00000028320	0.0528	0.2299	0.229665
ENSSSCG00000002725	0.0136	0.4533	0.0300022
ENSSSCG00000030566	0.2043	1.1916	0.17145
ENSSSCG00000013406	0.0683	0.6639	0.102877
ENSSSCG00000010822	0.0247	0.4698	0.0525756
ENSSSCG00000004253	0.0301	0.2693	0.111771
ENSSSCG00000017803	0.4018	0.9083	0.442365
ENSSSCG00000020829	0.0284	0.4968	0.0571659
ENSSSCG00000021451	0.0423	0.3542	0.119424
ENSSSCG00000010574	0	0	0
ENSSSCG00000017203	0.1603	0.6269	0.255703
ENSSSCG00000015718	0.0482	0.2964	0.162618
ENSSSCG00000014623	0.0477	0.194	0.245876
ENSSSCG00000009758	0.2186	1.1039	0.198025
ENSSSCG00000005427	0.0439	0.2428	0.180807
ENSSSCG00000007308	0	0	0
ENSSSCG00000030947	0.0245	0.5499	0.0445536
ENSSSCG00000021663	0.0437	0.6069	0.0720053
ENSSSCG00000002367	0.1069	0.2669	0.400525
ENSSSCG00000016134	0.201	0.3027	0.664024
ENSSSCG00000001057	0.0619	0.3684	0.168024
ENSSSCG00000022836	0.0828	0.5295	0.156374
ENSSSCG00000008346	0.1912	0.4941	0.386966
ENSSSCG00000026018	0.055	0.3969	0.138574
ENSSSCG00000023047	0.0887	0.2654	0.334213
ENSSSCG00000015769	0	0	0
ENSSSCG00000012874	0.0816	0.5588	0.146027
ENSSSCG00000006993	0.0983	0.6914	0.142175
ENSSSCG00000014376	0.0765	0.2867	0.266829
ENSSSCG00000015552	0.014	0.3024	0.0462963
ENSSSCG00000004144	0.0156	0.819	0.0190476
ENSSSCG00000004047	0.0894	0.3602	0.248195
ENSSSCG00000010211	0.0061	0.3655	0.0166895
ENSSSCG00000006994	0.0733	0.5265	0.139221
ENSSSCG00000013347	0.0306	0.2327	0.1315
ENSSSCG00000008129	0.0062	0.5738	0.0108052
ENSSSCG00000013763	0.0176	0.6013	0.0292699
ENSSSCG00000029097	0.0348	0.3693	0.0942323
ENSSSCG00000014768	0.0646	0.7274	0.0888095
ENSSSCG00000013349	0.0791	0.4469	0.176997
ENSSSCG00000003141	0.1222	0.6405	0.190788
ENSSSCG00000000999	0.0147	1.7241	0.00852619
ENSSSCG00000002956	0.0229	0.5859	0.0390852
ENSSSCG00000028152	0.3154	0.8524	0.370014
ENSSSCG00000009492	0.0424	0.2159	0.196387
ENSSSCG00000000520	0.0972	0.4822	0.201576
ENSSSCG00000027299	0.0258	1.2778	0.020191
ENSSSCG00000023003	0.0397	0.5909	0.0671856
ENSSSCG00000013094	0.0019	0.4094	0.00464094
ENSSSCG00000013239	0.0512	0.4864	0.105263
ENSSSCG00000007664	0.0843	0.3976	0.212022
ENSSSCG00000016367	0.0994	1.6282	0.061049
ENSSSCG00000008990	0.0795	0.2559	0.310668
ENSSSCG00000021472	0.1241	2.4369	0.0509254
ENSSSCG00000007550	0.0555	0.52	0.106731
ENSSSCG00000011897	0.0266	0.2678	0.0993279
ENSSSCG00000027064	0.1149	0.3485	0.329699
ENSSSCG00000029901	0.0105	1.5784	0.00665231
ENSSSCG00000015145	0.1057	0.5329	0.198349
ENSSSCG00000012036	0.0158	0.5186	0.0304666
ENSSSCG00000014558	0.101	0.7858	0.128531
ENSSSCG00000015721	0.0121	0.6018	0.0201063
ENSSSCG00000000097	0.05	0.3771	0.132591
ENSSSCG00000029634	0.0502	0.4924	0.10195
ENSSSCG00000016960	0.0636	0.2868	0.221757
ENSSSCG00000030394	0.0055	0.6987	0.00787176
ENSSSCG00000000169	0.0186	0.3836	0.048488
ENSSSCG00000023974	0.0089	0.1339	0.0664675
ENSSSCG00000020737	0.1322	0.4622	0.286023
ENSSSCG00000020721	0.0756	0.5416	0.139586
ENSSSCG00000006835	0.0347	0.4291	0.0808669
ENSSSCG00000012849	0.2899	1.2661	0.228971
ENSSSCG00000014865	0.0381	0.4723	0.0806691
ENSSSCG00000003016	0.1255	1.0712	0.117158
ENSSSCG00000005440	0.0748	0.2697	0.277345
ENSSSCG00000014868	0.0093	0.136	0.0683824
ENSSSCG00000020964	0.002	0.2783	0.00718649
ENSSSCG00000028542	0.0305	0.2049	0.148853
ENSSSCG00000009234	0.0811	0.4425	0.183277
ENSSSCG00000012927	0.0619	0.5062	0.122284
ENSSSCG00000016773	0.1162	1.5831	0.0734003
ENSSSCG00000016711	0.0574	0.4644	0.1236
ENSSSCG00000007952	0.136	1.0222	0.133046
ENSSSCG00000006762	0.0541	0.4171	0.129705
ENSSSCG00000003918	0.0855	0.3735	0.228916
ENSSSCG00000010575	0.0868	0.2853	0.304241
ENSSSCG00000009508	0.1021	0.3078	0.331709
ENSSSCG00000013383	0.0171	0.3579	0.0477787
ENSSSCG00000010519	0.0123	0.2738	0.0449233
ENSSSCG00000005441	0.0693	0.3463	0.200116
ENSSSCG00000024721	0.0435	0.2729	0.159399
ENSSSCG00000030013	0.0976	0.4557	0.214176
ENSSSCG00000006939	0.1902	0.6216	0.305985
ENSSSCG00000010030	0.0282	0.2393	0.117844
ENSSSCG00000009890	0.0176	0.2578	0.06827
ENSSSCG00000010759	0.0355	0.4236	0.0838055
ENSSSCG00000008487	0.0309	0.2695	0.114657
ENSSSCG00000022260	0.074	0.9043	0.0818313
ENSSSCG00000027556	0.1271	0.6875	0.184873
ENSSSCG00000009509	0.0577	0.5913	0.0975816
ENSSSCG00000017184	0.0781	1.0689	0.0730658
ENSSSCG00000006203	0.1796	0.2956	0.607578
ENSSSCG00000015793	0.0947	0.457	0.207221
ENSSSCG00000015509	0.1739	0.4674	0.372058
ENSSSCG00000025305	0.1347	0.8519	0.158117
ENSSSCG00000008559	0.0729	0.384	0.189844
ENSSSCG00000022950	0.0888	0.4655	0.190763
ENSSSCG00000007451	0.0918	0.4324	0.212303
ENSSSCG00000013177	0.1012	0.3654	0.276957
ENSSSCG00000006623	0.0221	0.2815	0.078508
ENSSSCG00000015023	0.0541	0.3516	0.153868
ENSSSCG00000027098	0.1854	1.5194	0.122022
ENSSSCG00000010289	0.0354	0.3326	0.106434
ENSSSCG00000001972	0.0101	0.1996	0.0506012
ENSSSCG00000026498	0.0284	0.1737	0.1635
ENSSSCG00000007311	0.2473	0.6897	0.358562
ENSSSCG00000003262	0.1005	0.8409	0.119515
ENSSSCG00000011853	0.0488	0.389	0.12545
ENSSSCG00000016372	0.0269	1.3108	0.0205218
ENSSSCG00000029154	0.0147	1.0293	0.0142816
ENSSSCG00000025724	0.0541	0.2011	0.26902
ENSSSCG00000005996	0.0579	0.5032	0.115064
ENSSSCG00000006996	0.0137	0.361	0.0379501
ENSSSCG00000007452	0.0716	0.3295	0.217299
ENSSSCG00000008600	0.0078	0.1737	0.044905
ENSSSCG00000010576	0.1229	0.3358	0.365992
ENSSSCG00000014557	0.2687	1.6487	0.162977
ENSSSCG00000013761	0.0609	0.4167	0.146148
ENSSSCG00000014598	0.0588	0.5538	0.106176
ENSSSCG00000028786	0.0125	0.2801	0.0446269
ENSSSCG00000024388	0.0435	1.2909	0.0336974
ENSSSCG00000023440	0.0944	0.4229	0.223221
ENSSSCG00000015690	0.0491	0.2831	0.173437
ENSSSCG00000024529	0.0703	0.3293	0.213483
ENSSSCG00000021341	0.0741	0.2563	0.289114
ENSSSCG00000023548	0.096	0.378	0.253968
ENSSSCG00000009953	0.1152	0.6582	0.175023
ENSSSCG00000013463	0.1846	2.5984	0.0710437
ENSSSCG00000030284	0.0016	0.2371	0.00674821
ENSSSCG00000011658	0.0144	0.259	0.0555985
ENSSSCG00000000998	0.108	0.5653	0.191049
ENSSSCG00000004647	0.0892	0.2798	0.318799
ENSSSCG00000030617	0.0429	0.3058	0.140288
ENSSSCG00000017094	0.1046	0.9968	0.104936
ENSSSCG00000030025	0.0616	0.7078	0.0870302
ENSSSCG00000012850	0.0844	1.0725	0.0786946
ENSSSCG00000003428	0.0472	0.6276	0.0752071
ENSSSCG00000027139	0.0243	0.2946	0.0824847
ENSSSCG00000006507	0.0967	0.4706	0.205482
ENSSSCG00000016970	0.0796	0.4338	0.183495
ENSSSCG00000016775	0.0593	0.5876	0.100919
ENSSSCG00000002729	0.0596	0.5485	0.10866
ENSSSCG00000008347	0.0891	0.5377	0.165706
ENSSSCG00000013460	0.0698	0.3204	0.217853
ENSSSCG00000029539	0.0261	0.5661	0.0461049
ENSSSCG00000007312	0.3437	1.0683	0.321726
ENSSSCG00000009236	0.089	0.3775	0.235762
ENSSSCG00000007786	0.0248	0.5238	0.0473463
ENSSSCG00000001973	0.02	0.3097	0.0645786
ENSSSCG00000030697	0.0269	0.3927	0.0685001
ENSSSCG00000003288	0.0274	0.6757	0.0405505
ENSSSCG00000000879	0.0071	0.4187	0.0169572
ENSSSCG00000014211	0.0069	0.3031	0.0227648
ENSSSCG00000000170	0.0408	0.293	0.139249
ENSSSCG00000015836	0.031	0.1897	0.163416
ENSSSCG00000011294	0.1668	0.4807	0.346994
ENSSSCG00000017091	0.1292	0.6476	0.199506
ENSSSCG00000002502	0.0523	0.4583	0.114117
ENSSSCG00000000552	0.0032	0.229	0.0139738
ENSSSCG00000003263	0.0057	0.8805	0.00647359
ENSSSCG00000022201	0.034	0.3416	0.0995316
ENSSSCG00000016776	0.0473	0.972	0.0486626
ENSSSCG00000016969	0.0135	0.3688	0.0366052
ENSSSCG00000010823	0.0771	0.5069	0.152101
ENSSSCG00000017049	0.0805	0.3856	0.208766
ENSSSCG00000000553	0.0752	0.3549	0.211891
ENSSSCG00000001539	0.0284	0.4633	0.0612994
ENSSSCG00000016845	0.0202	0.3334	0.0605879
ENSSSCG00000028336	0.0252	0.2221	0.113462
ENSSSCG00000025187	0.1282	0.3707	0.345832
ENSSSCG00000009858	0.008	0.4024	0.0198807
ENSSSCG00000011684	0.0109	0.2565	0.0424951
ENSSSCG00000025047	0.0681	0.6585	0.103417
ENSSSCG00000003626	0.0047	0.2173	0.0216291
ENSSSCG00000004403	0.0039	0.2737	0.0142492
ENSSSCG00000004652	0.0158	0.3324	0.0475331
ENSSSCG00000003404	0.2486	0.7708	0.322522
ENSSSCG00000010032	0.0635	0.7019	0.0904687
ENSSSCG00000004263	0.0531	0.3287	0.161545
ENSSSCG00000023140	0.2191	0.5376	0.407552
ENSSSCG00000023677	0.0127	1.2347	0.0102859
ENSSSCG00000009739	0.1095	1.2127	0.0902944
ENSSSCG00000030373	0.007	0.2901	0.0241296
ENSSSCG00000015794	0.1276	0.362	0.352486
ENSSSCG00000029158	0.0761	0.6723	0.113194
ENSSSCG00000000877	0.029	0.2236	0.129696
ENSSSCG00000025682	0.0056	0.3138	0.0178458
ENSSSCG00000009574	0.1678	0.7533	0.222753
ENSSSCG00000028073	0.0385	0.5113	0.0752983
ENSSSCG00000007558	0.0526	1.2012	0.0437895
ENSSSCG00000025912	0.1076	0.3927	0.274001
ENSSSCG00000001412	0.1453	0.3539	0.410568
ENSSSCG00000007686	0.081	0.8033	0.100834
ENSSSCG00000001773	0.0611	0.6691	0.0913167
ENSSSCG00000009917	0.005	0.3051	0.0163881
ENSSSCG00000025371	0.1209	0.252	0.479762
ENSSSCG00000004821	0	0	0
ENSSSCG00000013455	0.0708	0.843	0.0839858
ENSSSCG00000025174	0.1315	1.1574	0.113617
ENSSSCG00000003727	0.0313	0.2952	0.10603
ENSSSCG00000030443	0.0099	0.3115	0.0317817
ENSSSCG00000017429	0.123	1.0544	0.116654
ENSSSCG00000016232	0.0547	0.4188	0.130611
ENSSSCG00000014568	0.0902	0.6485	0.13909
ENSSSCG00000001656	0.0712	0.2762	0.257784
ENSSSCG00000021383	0.2023	0.4548	0.444811
ENSSSCG00000007460	0.0195	0.3593	0.0542722
ENSSSCG00000013879	0.0505	1.1025	0.045805
ENSSSCG00000003627	0.0168	0.2269	0.0740414
ENSSSCG00000006552	0.0912	0.1938	0.470588
ENSSSCG00000028033	0.1258	0.8476	0.148419
ENSSSCG00000001511	0.0296	0.2486	0.119067
ENSSSCG00000026744	0.1165	0.4619	0.252219
ENSSSCG00000012995	0.0056	0.3811	0.0146943
ENSSSCG00000012878	0.1291	1.1311	0.114137
ENSSSCG00000023835	0.0173	0.3005	0.0575707
ENSSSCG00000010520	0.0463	0.2612	0.177259
ENSSSCG00000023890	0.0935	0.7567	0.123563
ENSSSCG00000017100	0.1397	0.7377	0.189372
ENSSSCG00000001947	0.0013	0.228	0.00570175
ENSSSCG00000013758	0.1998	1.1579	0.172554
ENSSSCG00000029881	0.1861	2.3104	0.0805488
ENSSSCG00000024359	0.0499	0.3269	0.152646
ENSSSCG00000030507	0.0036	0.2138	0.0168382
ENSSSCG00000007992	0.0896	1.6706	0.0536334
ENSSSCG00000007323	0.1311	0.2889	0.45379
ENSSSCG00000017422	0.0298	0.3954	0.0753667
ENSSSCG00000021007	0.1121	0.4237	0.264574
ENSSSCG00000003405	0.0426	0.4906	0.0868325
ENSSSCG00000002923	0.1029	0.5285	0.194702
ENSSSCG00000005097	0.0949	0.351	0.27037
ENSSSCG00000007459	0.0716	0.5307	0.134916
ENSSSCG00000009441	0.0372	0.2194	0.169553
ENSSSCG00000010605	0.0917	0.349	0.262751
ENSSSCG00000001731	0.1507	0.2697	0.558769
ENSSSCG00000029885	0.0208	0.1993	0.104365
ENSSSCG00000023423	0.025	0.5462	0.0457708
ENSSSCG00000005219	0.0793	0.5957	0.133121
ENSSSCG00000002143	0.0554	0.3174	0.174543
ENSSSCG00000030685	0.0229	0.2076	0.110308
ENSSSCG00000014148	0.022	0.1982	0.110999
ENSSSCG00000022408	0.034	0.4655	0.0730397
ENSSSCG00000029217	0.1059	0.4291	0.246796
ENSSSCG00000022410	0.0538	1.4021	0.038371
ENSSSCG00000028735	0.5759	5.9677	0.0965028
ENSSSCG00000028571	0.1838	1.0133	0.181388
ENSSSCG00000030410	0.1209	0.3716	0.32535
ENSSSCG00000007789	0.0485	0.2519	0.192537
ENSSSCG00000010031	0.2542	0.7122	0.356922
ENSSSCG00000022915	0.0439	0.5267	0.0833492
ENSSSCG00000025534	0.0029	0.3564	0.00813692
ENSSSCG00000007004	0.0218	0.3898	0.0559261
ENSSSCG00000001383	0.0041	0.3036	0.0135046
ENSSSCG00000030154	0.0204	0.108	0.188889
ENSSSCG00000022786	0.0572	0.3805	0.150329
ENSSSCG00000006766	0.0455	0.3256	0.139742
ENSSSCG00000003264	0.0858	0.6038	0.1421
ENSSSCG00000027444	0.0276	0.35	0.0788571
ENSSSCG00000008096	0.1295	0.4108	0.315239
ENSSSCG00000010824	0.0652	0.6775	0.0962362
ENSSSCG00000030243	0.0281	0.4366	0.064361
ENSSSCG00000011458	0.0044	0.2744	0.016035
ENSSSCG00000006239	0.0647	0.4294	0.150675
ENSSSCG00000004395	0	0	0
ENSSSCG00000022398	0.0198	0.4062	0.0487445
ENSSSCG00000004394	0.0578	0.5204	0.111068
ENSSSCG00000026654	0.1524	4.3508	0.035028
ENSSSCG00000029808	0.0643	0.2695	0.23859
ENSSSCG00000014799	0.0964	0.6714	0.143581
ENSSSCG00000029313	0.0164	0.5972	0.0274615
ENSSSCG00000003339	0.0243	1.2409	0.0195826
ENSSSCG00000008436	0.0795	0.4214	0.188657
ENSSSCG00000012252	0.0077	0.2562	0.0300546
ENSSSCG00000026628	0.0392	0.5204	0.0753267
ENSSSCG00000001373	0.0825	0.2947	0.279946
ENSSSCG00000009164	0.021	0.1947	0.107858
ENSSSCG00000021072	0.0397	0.3215	0.123484
ENSSSCG00000017099	0.1697	0.6233	0.272261
ENSSSCG00000014999	0.0247	0.2746	0.089949
ENSSSCG00000003730	0.0037	0.1473	0.0251188
ENSSSCG00000021219	0.0935	0.3045	0.307061
ENSSSCG00000010360	0.0123	0.3279	0.0375114
ENSSSCG00000023866	0.2133	2.0491	0.104094
ENSSSCG00000026113	0.0079	0.4824	0.0163765
ENSSSCG00000001497	0.1008	0.4949	0.203678
ENSSSCG00000028192	0.1224	0.344	0.355814
ENSSSCG00000018051	0.0204	5.3922	0.00378324
ENSSSCG00000029998	0.0018	0.1542	0.0116732
ENSSSCG00000005220	0.1072	0.8442	0.126984
ENSSSCG00000007077	0.0833	0.3539	0.235377
ENSSSCG00000004498	0.1593	0.4303	0.370207
ENSSSCG00000008602	0.0059	0.2175	0.0271264
ENSSSCG00000027164	0.0018	0.2067	0.00870827
ENSSSCG00000012088	0.082	1.6539	0.0495798
ENSSSCG00000006366	0.0179	0.2395	0.074739
ENSSSCG00000004392	0.0044	0.0869	0.0506329
ENSSSCG00000009241	0.0011	0.3194	0.00344396
ENSSSCG00000003432	0.0519	0.769	0.0674902
ENSSSCG00000001692	0.0934	0.5126	0.182208
ENSSSCG00000005102	0.098	0.7202	0.136073
ENSSSCG00000026896	0.0125	0.4039	0.0309483
ENSSSCG00000017592	0.0029	0.1631	0.0177805
ENSSSCG00000015558	0.0194	0.1536	0.126302
ENSSSCG00000017476	0.0062	0.0733	0.0845839
ENSSSCG00000015729	0.077	0.429	0.179487
ENSSSCG00000007465	0.0281	0.3424	0.0820678
ENSSSCG00000023336	0.0526	0.2756	0.190856
ENSSSCG00000021203	0.0208	0.2739	0.0759401
ENSSSCG00000007330	0.0334	0.3641	0.091733
ENSSSCG00000003134	0.0285	0.716	0.0398045
ENSSSCG00000009242	0.0347	0.3011	0.115244
ENSSSCG00000005104	0.1354	0.542	0.249815
ENSSSCG00000027961	0.0283	1.0325	0.0274092
ENSSSCG00000015414	0.1318	0.3774	0.349232
ENSSSCG00000023062	0.177	0.6746	0.262378
ENSSSCG00000009940	0.0533	0.5216	0.102186
ENSSSCG00000008016	0.1068	1.3551	0.0788134
ENSSSCG00000030710	0.0837	0.2375	0.352421
ENSSSCG00000015730	0.2369	0.677	0.349926
ENSSSCG00000025673	0.0557	0.5015	0.111067
ENSSSCG00000015943	0.1219	0.3005	0.405657
ENSSSCG00000007733	0.1119	0.6238	0.179384
ENSSSCG00000014830	0.0781	0.4727	0.165221
ENSSSCG00000014831	0.0331	0.2565	0.129045
ENSSSCG00000016020	0.045	0.1806	0.249169
ENSSSCG00000021620	0.0143	0.527	0.0271347
ENSSSCG00000026969	0.0683	0.2843	0.240239
ENSSSCG00000005105	0.1294	0.3655	0.354036
ENSSSCG00000027983	0.0358	0.3156	0.113435
ENSSSCG00000010862	0.0183	0.2914	0.0628003
ENSSSCG00000024952	0.1498	2.0021	0.0748214
ENSSSCG00000022641	0.2111	1.872	0.112767
ENSSSCG00000025794	0.0165	0.2447	0.0674295
ENSSSCG00000004272	0.0216	0.3749	0.0576154
ENSSSCG00000009243	0.0703	0.5902	0.119112
ENSSSCG00000015306	0.016	0.3486	0.0458979
ENSSSCG00000004832	0.0147	0.2224	0.0660971
ENSSSCG00000011575	0.0354	0.3335	0.106147
ENSSSCG00000011913	0.1478	0.4318	0.342288
ENSSSCG00000007993	0.1832	1.8917	0.0968441
ENSSSCG00000000444	0.0849	0.3465	0.245022
ENSSSCG00000015305	0.0473	0.3503	0.135027
ENSSSCG00000001859	0.0978	0.4102	0.23842
ENSSSCG00000012879	0.1226	0.7922	0.154759
ENSSSCG00000007466	0	0	0
ENSSSCG00000013453	0.0473	1.1021	0.0429181
ENSSSCG00000000587	0.033	0.1969	0.167598
ENSSSCG00000029345	0.05	0.311	0.160772
ENSSSCG00000017477	0.0363	0.2676	0.13565
ENSSSCG00000017208	0.0659	0.4777	0.137953
ENSSSCG00000029723	0.2931	1.5917	0.184143
ENSSSCG00000001861	0.0743	0.545	0.13633
ENSSSCG00000030182	0.1214	0.6161	0.197046
ENSSSCG00000025439	0.0487	0.2518	0.193407
ENSSSCG00000013619	0.1206	0.5061	0.238293
ENSSSCG00000004500	0.0169	0.1578	0.107098
ENSSSCG00000025139	0.0477	0.2152	0.221654
ENSSSCG00000010033	0.0869	0.4158	0.208995
ENSSSCG00000030632	0	0	0
ENSSSCG00000004926	0.04	0.287	0.139373
ENSSSCG00000003922	0.0408	0.3492	0.116838
ENSSSCG00000023707	0.0979	0.7566	0.129395
ENSSSCG00000017693	0.0993	0.4672	0.212543
ENSSSCG00000003265	0.097	0.6924	0.140092
ENSSSCG00000021546	0.2011	0.3763	0.534414
ENSSSCG00000017102	0.0641	0.8372	0.0765647
ENSSSCG00000003490	0.034	0.5178	0.0656624
ENSSSCG00000013736	0.0162	0.4422	0.036635
ENSSSCG00000008440	0.1067	0.2155	0.495128
ENSSSCG00000001658	0.1175	0.3195	0.367762
ENSSSCG00000015117	0.1867	0.5191	0.359661
ENSSSCG00000017211	0.131	0.8731	0.15004
ENSSSCG00000020688	0.0131	0.0993	0.131923
ENSSSCG00000026772	0.0452	0.5486	0.0823915
ENSSSCG00000009327	0.002	0.3027	0.0066072
ENSSSCG00000009176	0	0	0
ENSSSCG00000010258	0.0901	0.6368	0.141489
ENSSSCG00000008099	0.18	0.6824	0.263775
ENSSSCG00000001537	0.0223	0.4246	0.05252
ENSSSCG00000002145	0.0353	0.2258	0.156333
ENSSSCG00000002372	0.0321	0.1986	0.161631
ENSSSCG00000012963	0.0224	0.8827	0.0253767
ENSSSCG00000001756	0.046	0.2574	0.17871
ENSSSCG00000006751	0.0282	0.3376	0.0835308
ENSSSCG00000022225	0.022	0.4276	0.05145
ENSSSCG00000028156	0.1112	1.1544	0.0963271
ENSSSCG00000008352	0.0381	0.4276	0.089102
ENSSSCG00000003630	0.0011	0.2336	0.0047089
ENSSSCG00000027343	0	0	0
ENSSSCG00000028751	0.0784	0.5956	0.131632
ENSSSCG00000006242	0.0392	0.5314	0.0737674
ENSSSCG00000002016	0.1772	0.3274	0.541234
ENSSSCG00000026638	0.0328	0.3447	0.0951552
ENSSSCG00000015583	0.0736	0.7057	0.104294
ENSSSCG00000007840	0.0364	0.4914	0.0740741
ENSSSCG00000016374	0.0682	0.628	0.108599
ENSSSCG00000013756	0.0458	0.783	0.058493
ENSSSCG00000016234	0.0008	0.2022	0.00395648
ENSSSCG00000030413	0.0013	0.2204	0.00589837
ENSSSCG00000027546	0.0452	0.5486	0.0823915
ENSSSCG00000030581	0.0608	0.9023	0.0673834
ENSSSCG00000017190	0.0125	0.5526	0.0226203
ENSSSCG00000026864	0.1981	0.923	0.214626
ENSSSCG00000006510	0.1137	0.3442	0.330331
ENSSSCG00000017867	0.0164	0.3082	0.0532122
ENSSSCG00000026344	0.2841	1.0055	0.282546
ENSSSCG00000026046	0.0977	0.6481	0.150748
ENSSSCG00000030528	0.0743	0.4141	0.179425
ENSSSCG00000027135	0.0152	0.2002	0.0759241
ENSSSCG00000027466	0.0667	0.4061	0.164245
ENSSSCG00000002860	0.0265	0.1974	0.134245
ENSSSCG00000007955	0.2365	1.1767	0.200986
ENSSSCG00000025676	0.0141	0.4664	0.0302316
ENSSSCG00000003103	0.032	0.8814	0.0363059
ENSSSCG00000008194	0.0149	0.5437	0.0274048
ENSSSCG00000027748	0.0841	0.6841	0.122935
ENSSSCG00000002959	0.1355	0.4208	0.322006
ENSSSCG00000021803	0.0109	0.318	0.0342767
ENSSSCG00000030364	0.0642	0.6185	0.1038
ENSSSCG00000013737	0.0468	0.3955	0.118331
ENSSSCG00000024794	0.0166	0.2586	0.0641918
ENSSSCG00000013755	0.1235	0.896	0.137835
ENSSSCG00000003182	0.09	0.8757	0.102775
ENSSSCG00000027957	0.1221	2.4918	0.0490007
ENSSSCG00000015242	0.0231	0.4877	0.0473652
ENSSSCG00000010294	0.0514	0.3388	0.151712
ENSSSCG00000002546	0.1895	2.152	0.0880576
ENSSSCG00000014342	1.3545	2.7425	0.493892
ENSSSCG00000007475	0.057	0.4532	0.125772
ENSSSCG00000016266	0.004	0.4042	0.00989609
ENSSSCG00000008493	0.065	0.3638	0.17867
ENSSSCG00000021553	0.0318	0.452	0.070354
ENSSSCG00000002926	0.0673	0.6783	0.0992186
ENSSSCG00000011762	0.0167	0.3591	0.0465052
ENSSSCG00000010260	0.005	0.2016	0.0248016
ENSSSCG00000011018	0.1002	0.4216	0.237666
ENSSSCG00000007340	0.0758	0.3498	0.216695
ENSSSCG00000025739	0.057	0.4445	0.128234
ENSSSCG00000017128	0.1274	1.0229	0.124548
ENSSSCG00000029929	0.0307	0.3309	0.0927773
ENSSSCG00000007732	0.0127	0.4567	0.0278082
ENSSSCG00000028453	0.0979	0.7566	0.129395
ENSSSCG00000028906	0.1824	0.6138	0.297165
ENSSSCG00000005890	0.0789	0.8584	0.0919152
ENSSSCG00000028065	0.1893	0.4597	0.41179
ENSSSCG00000029922	0.0828	1.2363	0.066974
ENSSSCG00000013728	0.0024	0.6034	0.00397746
ENSSSCG00000010699	0.1027	0.5335	0.192502
ENSSSCG00000023518	0.0084	0.3033	0.0276954
ENSSSCG00000007342	0.0061	0.1911	0.0319205
ENSSSCG00000006209	0.0207	0.2189	0.0945637
ENSSSCG00000007736	0.0274	0.4929	0.0555894
ENSSSCG00000022195	0.2117	0.5828	0.363246
ENSSSCG00000006037	0.0704	0.3252	0.216482
ENSSSCG00000024391	0.0578	0.6335	0.0912391
ENSSSCG00000004508	0.0063	0.4245	0.014841
ENSSSCG00000028140	0.0019	0.28	0.00678571
ENSSSCG00000003055	0.1001	0.5265	0.190123
ENSSSCG00000013662	0.0709	0.6403	0.110729
ENSSSCG00000016783	0.0478	0.4199	0.113837
ENSSSCG00000024133	0.1021	0.3211	0.317969
ENSSSCG00000004165	0.0208	0.2806	0.0741269
ENSSSCG00000010627	0.0575	0.3833	0.150013
ENSSSCG00000028949	0.049	0.3835	0.127771
ENSSSCG00000003217	0.0503	1.0515	0.0478364
ENSSSCG00000007615	0.0096	0.3631	0.026439
ENSSSCG00000004423	0.0427	0.2703	0.157973
ENSSSCG00000002021	0.0462	0.7003	0.0659717
ENSSSCG00000004845	0.1573	0.5137	0.30621
ENSSSCG00000003731	0.0252	0.425	0.0592941
ENSSSCG00000003664	0.0136	0.4134	0.0328979
ENSSSCG00000027415	0.0214	0.5729	0.0373538
ENSSSCG00000013838	0.0566	0.7657	0.0739193
ENSSSCG00000021545	0.0999	1.0048	0.0994228
ENSSSCG00000026581	0.0751	0.3151	0.238337
ENSSSCG00000021688	0.0523	0.2621	0.199542
ENSSSCG00000011632	0.0428	0.2255	0.1898
ENSSSCG00000013442	0.0222	0.9799	0.0226554
ENSSSCG00000015842	0.0873	0.4522	0.193056
ENSSSCG00000029147	0.0242	1.2698	0.0190581
ENSSSCG00000004032	0.3064	0.8248	0.371484
ENSSSCG00000007735	0.0251	0.3418	0.0734348
ENSSSCG00000007019	0.0629	0.9688	0.0649257
ENSSSCG00000014217	0.0144	0.26	0.0553846
ENSSSCG00000024628	0.0915	0.3359	0.272403
ENSSSCG00000005227	0.0586	0.5542	0.105738
ENSSSCG00000027594	0.0716	0.4095	0.174847
ENSSSCG00000008060	0.0291	0.7991	0.036416
ENSSSCG00000004684	0.1179	0.3041	0.387701
ENSSSCG00000029921	0.0836	0.8305	0.100662
ENSSSCG00000026536	0.2019	0.9996	0.201981
ENSSSCG00000000895	0.0105	0.2663	0.0394292
ENSSSCG00000007622	0.1372	0.595	0.230588
ENSSSCG00000028377	0.0393	0.3945	0.0996198
ENSSSCG00000022474	0.0737	0.2732	0.269766
ENSSSCG00000024222	0.0983	0.5278	0.186245
ENSSSCG00000029393	0.1541	0.826	0.186562
ENSSSCG00000017106	0.026	0.4719	0.0550964
ENSSSCG00000004847	0.084	0.5084	0.165224
ENSSSCG00000008068	0.0426	0.4218	0.100996
ENSSSCG00000003493	0.052	0.3982	0.130588
ENSSSCG00000014800	0.0277	0.4184	0.0662046
ENSSSCG00000009563	0.0963	1.8503	0.0520456
ENSSSCG00000003634	0.0542	0.3556	0.152418
ENSSSCG00000010055	0.0987	0.7666	0.12875
ENSSSCG00000016380	0.2181	0.6305	0.345916
ENSSSCG00000025115	0.5665	0.975	0.581026
ENSSSCG00000009381	0.0892	0.5164	0.172734
ENSSSCG00000017108	0.0683	1.3624	0.0501321
ENSSSCG00000005113	0.0162	0.0719	0.225313
ENSSSCG00000022880	0.0804	0.2641	0.30443
ENSSSCG00000016026	0.0957	0.32	0.299063
ENSSSCG00000003858	0	0	0
ENSSSCG00000030272	0.1352	0.9934	0.136098
ENSSSCG00000000572	0.0273	0.1939	0.140794
ENSSSCG00000030073	0.0145	0.3617	0.0400885
ENSSSCG00000006467	0.0842	0.2436	0.345649
ENSSSCG00000024292	0.0861	0.3542	0.243083
ENSSSCG00000007345	0.0101	0.1852	0.0545356
ENSSSCG00000008399	0.1882	0.9112	0.206541
ENSSSCG00000006859	0.0315	0.2815	0.111901
ENSSSCG00000030608	0.0397	0.2688	0.147693
ENSSSCG00000022703	0.0494	0.319	0.154859
ENSSSCG00000002740	0.0182	0.2273	0.0800704
ENSSSCG00000022508	0.099	0.2302	0.430061
ENSSSCG00000003107	0.0238	0.4698	0.0506599
ENSSSCG00000029797	0.0564	0.3783	0.149088
ENSSSCG00000011023	0.2883	1.054	0.273529
ENSSSCG00000002353	0.1257	0.4048	0.310524
ENSSSCG00000028650	0.1232	0.5197	0.23706
ENSSSCG00000008043	0.0138	1.2492	0.0110471
ENSSSCG00000006468	0.0321	0.5178	0.061993
ENSSSCG00000008069	0.224	0.4149	0.539889
ENSSSCG00000007808	0.1208	0.4697	0.257185
ENSSSCG00000010528	0.0811	0.7101	0.114209
ENSSSCG00000002645	0.0687	0.8541	0.0804355
ENSSSCG00000017212	0.0894	0.117	0.764103
ENSSSCG00000026606	0.0033	0.142	0.0232394
ENSSSCG00000012617	0.0313	0.2889	0.108342
ENSSSCG00000022098	0.0445	0.3296	0.135012
ENSSSCG00000015564	0.068	0.272	0.25
ENSSSCG00000004936	0.0056	0.331	0.0169184
ENSSSCG00000017213	0.0454	0.328	0.138415
ENSSSCG00000007958	0.1444	0.461	0.313232
ENSSSCG00000017133	0.0536	0.8391	0.063878
ENSSSCG00000026761	0.011	0.3253	0.0338149
ENSSSCG00000015213	0.1522	0.3084	0.493515
ENSSSCG00000026281	0.0376	0.4298	0.0874826
ENSSSCG00000004852	0.1057	1.9395	0.0544986
ENSSSCG00000022462	0.3608	1.3942	0.258786
ENSSSCG00000026038	0.0888	0.409	0.217115
ENSSSCG00000016079	0	0	0
ENSSSCG00000006065	0.0065	0.2779	0.0233897
ENSSSCG00000010628	0.0059	0.1754	0.0336374
ENSSSCG00000006144	0.0617	0.3819	0.161561
ENSSSCG00000007349	0.0384	0.5124	0.0749415
ENSSSCG00000014835	0.1228	0.3257	0.377034
ENSSSCG00000008133	0.1341	0.6418	0.208944
ENSSSCG00000030301	0.2442	2.8503	0.0856752
ENSSSCG00000010154	0.3237	1.2773	0.253425
ENSSSCG00000006066	0.0155	0.2454	0.0631622
ENSSSCG00000007487	0.017	0.5355	0.031746
ENSSSCG00000029518	0.0319	0.2692	0.118499
ENSSSCG00000023780	0.0065	0.2256	0.0288121
ENSSSCG00000029285	0.5367	0.8044	0.667205
ENSSSCG00000026561	0.0904	0.8392	0.107722
ENSSSCG00000029165	0.1255	0.8933	0.14049
ENSSSCG00000027767	0.1779	0.3979	0.447097
ENSSSCG00000004517	0.0133	0.5742	0.0231627
ENSSSCG00000008202	0.0547	0.6479	0.0844266
ENSSSCG00000011662	0.0046	0.3055	0.0150573
ENSSSCG00000013019	0.0085	0.6424	0.0132316
ENSSSCG00000002245	0.0345	0.2126	0.162277
ENSSSCG00000007352	0.0264	0.3834	0.0688576
ENSSSCG00000023434	0.005	0.2349	0.0212857
ENSSSCG00000006145	0.0246	0.2899	0.0848568
ENSSSCG00000028414	0.0179	0.1345	0.133086
ENSSSCG00000022297	0.0119	0.3134	0.0379706
ENSSSCG00000016336	0.0139	0.6991	0.0198827
ENSSSCG00000027223	0.0086	0.5145	0.0167153
ENSSSCG00000010083	0.0346	0.7472	0.0463062
ENSSSCG00000010531	0.1704	0.2547	0.669022
ENSSSCG00000004276	0.06	0.3146	0.190718
ENSSSCG00000023908	0.2327	0.39	0.596667
ENSSSCG00000021029	0.0912	0.1938	0.470588
ENSSSCG00000013257	0.0105	0.253	0.041502
[truncated: 767 more rows]
