# Supplementary material for: Divergent and convergent evolution of housekeeping genes in human–pig lineage
Source: PeerJ. 2018 May 24;6:e4840. doi: 10.7717/peerj.4840 (PMC5971102; doi:10.7717/peerj.4840)
Supplement: File S5 [file peerj-06-4840-s015.xls]

## Sheet: Sheet1
Human Ensembl Gene ID	dN with Elephant	dS with Elephant	dN/dS
ENSG00000084090	0.0584	0.4184	0.139579
ENSG00000111802	0.0687	0.3131	0.219419
ENSG00000176142	0.003	0.2409	0.0124533
ENSG00000134294	0.0465	0.1974	0.235562
ENSG00000105258	0	0	0
ENSG00000196323	0.0154	0.2478	0.0621469
ENSG00000196365	0.0565	0.9985	0.0565849
ENSG00000105254	0.0432	0.645	0.0669767
ENSG00000178719	0.0359	0.8086	0.0443977
ENSG00000119431	0.1266	0.3964	0.319374
ENSG00000019995	0.0058	0.3466	0.016734
ENSG00000120942	0.0327	0.3961	0.0825549
ENSG00000183808	0.0823	0.2867	0.28706
ENSG00000140265	0.0721	0.2191	0.329073
ENSG00000173812	0.0449	0.2171	0.206817
ENSG00000132581	0.0249	0.2417	0.10302
ENSG00000166847	0	0	0
ENSG00000129128	0	0	0
ENSG00000164062	0.034	0.3139	0.108315
ENSG00000119616	0.0272	0.2584	0.105263
ENSG00000124659	0.1005	0.4924	0.204102
ENSG00000044115	0.0031	0.2907	0.0106639
ENSG00000198301	0.0615	0.3611	0.170313
ENSG00000136935	0.1073	0.3359	0.31944
ENSG00000151176	0.0825	0.7104	0.116132
ENSG00000162222	0.0252	0.4014	0.0627803
ENSG00000115289	0.0092	0.2979	0.0308828
ENSG00000124688	0.1488	0.3894	0.382126
ENSG00000132128	0.0116	0.2211	0.0524649
ENSG00000010256	0.0731	0.5297	0.138003
ENSG00000167962	0.1195	0.9979	0.119751
ENSG00000145741	0.3803	0.762	0.499081
ENSG00000108510	0.037	0.1931	0.191611
ENSG00000066379	0.0744	0.3353	0.221891
ENSG00000148356	0.0379	0.3286	0.115338
ENSG00000100109	0.0421	0.7461	0.0564268
ENSG00000037474	0.0791	0.776	0.101933
ENSG00000130985	0.0193	0.2979	0.0647868
ENSG00000170088	0.076	0.3811	0.199423
ENSG00000064419	0.0021	0.2436	0.00862069
ENSG00000161091	0.0944	1.1521	0.0819373
ENSG00000113384	0.0082	0.123	0.0666667
ENSG00000176871	0.0152	0.2886	0.0526681
ENSG00000140829	0.0097	0.4237	0.0228936
ENSG00000103671	0.0623	0.2021	0.308263
ENSG00000176340	0.2582	0.4332	0.59603
ENSG00000144559	0.0813	0.2847	0.285564
ENSG00000127837	0.0054	0.3235	0.0166924
ENSG00000171453	0.0148	0.3279	0.0451357
ENSG00000137714	0.0536	0.2796	0.191702
ENSG00000148634	0.0182	0.2105	0.0864608
ENSG00000169139	0.0251	0.1885	0.133156
ENSG00000068971	0.0071	0.3981	0.0178347
ENSG00000172663	0.1763	0.8682	0.203064
ENSG00000132612	0.0094	0.4092	0.0229717
ENSG00000183258	0.0028	0.5944	0.00471063
ENSG00000241685	0.0012	0.4607	0.00260473
ENSG00000125352	0.0365	0.2778	0.131389
ENSG00000125835	0.0165	0.275	0.06
ENSG00000156261	0.0135	0.3725	0.0362416
ENSG00000110330	0.0468	0.2722	0.171932
ENSG00000152219	0.0169	0.3187	0.0530279
ENSG00000151500	0.0751	0.2668	0.281484
ENSG00000103769	0	0	0
ENSG00000138035	0.0933	0.5083	0.183553
ENSG00000104613	0.0084	0.3269	0.0256959
ENSG00000135521	0.0531	0.3035	0.174959
ENSG00000113282	0.0197	0.1275	0.15451
ENSG00000132376	0.1113	0.3822	0.291209
ENSG00000186815	0.0598	0.6403	0.0933937
ENSG00000041357	0.0034	0.2438	0.0139459
ENSG00000168904	0.0281	0.2368	0.118666
ENSG00000116898	0.1566	0.2754	0.568627
ENSG00000178764	0.0466	0.4576	0.101836
ENSG00000166411	0.0092	0.2929	0.03141
ENSG00000114544	0.1728	0.6545	0.264018
ENSG00000172270	0.1973	1.5802	0.124858
ENSG00000180694	0.0193	0.1151	0.16768
ENSG00000167645	0.0383	0.5177	0.0739811
ENSG00000150527	0.0794	0.2991	0.265463
ENSG00000176986	0.0437	0.2471	0.176851
ENSG00000254685	0.0737	0.296	0.248986
ENSG00000145675	0.0173	0.226	0.0765487
ENSG00000105341	0.2223	0.4457	0.498766
ENSG00000102974	0.0046	0.2233	0.0206001
ENSG00000080845	0.0161	0.3432	0.0469114
ENSG00000162852	0.1156	0.3067	0.376916
ENSG00000170242	0.0216	0.258	0.0837209
ENSG00000155229	0.0407	0.2279	0.178587
ENSG00000157916	0.014	1.1638	0.0120296
ENSG00000110917	0.0097	0.2777	0.0349298
ENSG00000184162	0.0683	0.7974	0.0856534
ENSG00000100811	0.0704	0.3558	0.197864
ENSG00000183475	0	0	0
ENSG00000108439	0.0532	0.4066	0.130841
ENSG00000130723	0.0669	0.3567	0.187553
ENSG00000182149	0.0157	0.2113	0.0743019
ENSG00000230124	0.0611	0.2588	0.23609
ENSG00000105447	0.0296	0.4414	0.0670594
ENSG00000015153	0.0026	0.1061	0.0245052
ENSG00000089063	0.0159	0.3101	0.0512738
ENSG00000112695	0.1496	0.3162	0.473118
ENSG00000197226	0.0415	0.5889	0.0704704
ENSG00000120699	0.0284	0.299	0.0949833
ENSG00000164209	0.0324	0.205	0.158049
ENSG00000165417	0.0078	0.2845	0.0274165
ENSG00000097033	0.0307	0.2145	0.143124
ENSG00000165055	0.1056	0.3779	0.279439
ENSG00000122376	0.1913	0.3704	0.516469
ENSG00000139637	0.0652	0.3411	0.191146
ENSG00000171067	0.4282	0.549	0.779964
ENSG00000130024	0.0385	0.6172	0.0623785
ENSG00000163832	0.0667	0.3987	0.167294
ENSG00000118518	0.0289	0.2873	0.100592
ENSG00000164967	0.037	0.4278	0.086489
ENSG00000197785	0.0435	1.3921	0.0312478
ENSG00000111596	0	0	0
ENSG00000167118	0.18	0.6186	0.29098
ENSG00000112685	0.0296	0.4169	0.0710002
ENSG00000105325	0.2488	2.1849	0.113872
ENSG00000198146	0.1076	0.3554	0.302757
ENSG00000172269	0.0333	0.2462	0.135256
ENSG00000176731	0.0771	0.2133	0.361463
ENSG00000134825	0	0	0
ENSG00000166529	0.1297	0.2957	0.43862
ENSG00000104823	0.1506	0.5542	0.271743
ENSG00000072958	0	0	0
ENSG00000114383	0.0296	0.3853	0.0768233
ENSG00000147905	0.1281	0.3964	0.323158
ENSG00000175581	0.1051	0.2277	0.461572
ENSG00000105676	0.191	1.2779	0.149464
ENSG00000185344	0.0426	0.5425	0.0785253
ENSG00000128595	0.0493	0.5613	0.0878318
ENSG00000115084	0.0266	0.2023	0.131488
ENSG00000125304	0.0749	0.3557	0.210571
ENSG00000179218	0.0464	0.7545	0.0614977
ENSG00000196455	0.1007	0.4474	0.225078
ENSG00000156482	0	0	0
ENSG00000158863	0.0923	0.4922	0.187525
ENSG00000136930	0.0334	0.2314	0.144339
ENSG00000166164	0.0784	0.3374	0.232365
ENSG00000167378	0.0805	0.5846	0.137701
ENSG00000165006	0.0419	0.1599	0.262039
ENSG00000151131	0.094	0.4936	0.190438
ENSG00000142168	0.1207	0.3671	0.328793
ENSG00000204822	0.0974	0.8261	0.117903
ENSG00000078070	0.0729	0.3685	0.197829
ENSG00000116001	0.0047	0.1879	0.0250133
ENSG00000138629	0.0089	0.2946	0.0302105
ENSG00000147099	0.0166	0.1505	0.110299
ENSG00000163374	0.2415	0.3587	0.673265
ENSG00000168724	0.1186	0.2268	0.522928
ENSG00000100890	0.1795	0.3865	0.464424
ENSG00000198887	0.0354	0.2772	0.127706
ENSG00000117448	0.0383	0.3998	0.0957979
ENSG00000197912	0.0768	0.8214	0.0934989
ENSG00000068745	0.0402	0.4189	0.0959656
ENSG00000136709	0.0109	0.2499	0.0436174
ENSG00000147383	0.0775	0.4362	0.177671
ENSG00000149600	0.0316	0.2582	0.122386
ENSG00000149658	0.0417	0.7037	0.0592582
ENSG00000172667	0.0225	0.2188	0.102834
ENSG00000130311	0.0129	0.6605	0.0195307
ENSG00000103266	0.0206	1.1103	0.0185535
ENSG00000198663	0.0834	0.2714	0.307296
ENSG00000163382	0.0704	0.375	0.187733
ENSG00000084093	0.2493	0.4852	0.513809
ENSG00000172071	0.0776	0.4146	0.187168
ENSG00000161813	0.0551	0.2288	0.240822
ENSG00000011052	0.0247	0.4702	0.0525308
ENSG00000119912	0.0054	0.2022	0.0267062
ENSG00000087365	0.0096	0.3283	0.0292415
ENSG00000165934	0.0012	0.2876	0.00417246
ENSG00000165678	0.0468	0.3209	0.14584
ENSG00000157593	0.036	0.3772	0.0954401
ENSG00000079277	0.0483	0.3047	0.158517
ENSG00000165156	0.0489	0.3705	0.131984
ENSG00000084092	0.1088	0.3052	0.356488
ENSG00000254858	0.1078	1.239	0.0870056
ENSG00000110344	0.0129	0.1866	0.0691318
ENSG00000100983	0.049	0.2369	0.206838
ENSG00000140264	0.0078	0.024	0.325
ENSG00000148943	0	0	0
ENSG00000198160	0.0752	0.3467	0.216902
ENSG00000104907	0.0715	0.536	0.133396
ENSG00000272047	0.0072	0.5469	0.0131651
ENSG00000004142	0.0171	0.2581	0.0662534
ENSG00000179091	0.0502	0.5515	0.0910245
ENSG00000165502	0.0042	0.7132	0.00588895
ENSG00000172586	0.1259	0.3777	0.333333
ENSG00000107651	0.062	0.3462	0.179087
ENSG00000143149	0.0473	0.288	0.164236
ENSG00000129071	0.13	0.3135	0.414673
ENSG00000111843	0.0846	0.454	0.186344
ENSG00000141012	0.1199	0.7986	0.150138
ENSG00000119402	0.0022	0.0822	0.026764
ENSG00000099949	0.019	0.7061	0.0269084
ENSG00000170584	0.0589	0.3811	0.154553
ENSG00000078061	0.021	0.3285	0.0639269
ENSG00000101158	0.0045	0.5339	0.00842854
ENSG00000139651	0.0207	0.1662	0.124549
ENSG00000113013	0.0063	0.3277	0.0192249
ENSG00000071127	0.0337	0.7192	0.0468576
ENSG00000114503	0.0028	0.4647	0.00602539
ENSG00000120802	0.0766	0.2439	0.314063
ENSG00000177981	0.0083	0.1922	0.0431842
ENSG00000166295	0.0094	0.296	0.0317568
ENSG00000214253	0.019	0.4012	0.0473579
ENSG00000109854	0.0776	0.3224	0.240695
ENSG00000168434	0.0425	0.4161	0.102139
ENSG00000109606	0.0028	0.2536	0.011041
ENSG00000123144	0.0205	0.31	0.066129
ENSG00000171202	0.1496	0.4071	0.367477
ENSG00000148444	0.0287	0.1743	0.164659
ENSG00000100441	0.0819	0.3858	0.212286
ENSG00000115234	0.0062	0.254	0.0244094
ENSG00000164258	0.0159	0.3384	0.0469858
ENSG00000105402	0.0087	0.5365	0.0162162
ENSG00000116260	0.157	0.3553	0.44188
ENSG00000053372	0.0305	0.3704	0.0823434
ENSG00000139620	0.0161	0.2009	0.0801394
ENSG00000134248	0.0166	0.1666	0.0996399
ENSG00000106105	0.0408	0.2664	0.153153
ENSG00000135457	0.0101	0.2599	0.0388611
ENSG00000107643	0.0183	0.3316	0.055187
ENSG00000088812	0.0312	0.2603	0.119862
ENSG00000141002	0.1046	0.7194	0.145399
ENSG00000047315	0.0005	0.2562	0.0019516
ENSG00000120451	0.0947	0.3224	0.293734
ENSG00000099942	0.0162	0.1809	0.0895522
ENSG00000117748	0.0564	0.2998	0.188125
ENSG00000117133	0.0319	0.2008	0.158865
ENSG00000111897	0.0091	0.2463	0.0369468
ENSG00000113597	0.0272	0.2757	0.098658
ENSG00000188739	0.1101	0.2916	0.377572
ENSG00000135926	0.0602	0.4336	0.138838
ENSG00000106554	0.0572	0.2519	0.227074
ENSG00000093144	0.0769	0.3805	0.202102
ENSG00000102390	0.0425	0.3228	0.13166
ENSG00000089775	0.0281	0.2253	0.124723
ENSG00000101928	0.0106	0.1474	0.0719132
ENSG00000196821	0.0291	0.2049	0.14202
ENSG00000100227	0.0426	0.3193	0.133417
ENSG00000165669	0.1013	0.378	0.267989
ENSG00000162735	0.0345	0.2464	0.140016
ENSG00000171606	0.4168	0.9375	0.444587
ENSG00000143155	0.0357	0.3049	0.117088
ENSG00000130731	0.35	79.7341	0.00438959
ENSG00000116957	0.0961	0.3468	0.277105
ENSG00000185024	0.0786	1.2105	0.0649318
ENSG00000130939	0.0175	0.2813	0.0622112
ENSG00000154222	0.0822	0.4024	0.204274
ENSG00000167323	0.1025	0.4104	0.249756
ENSG00000145495	0.1118	1.0791	0.103605
ENSG00000169964	0.0469	0.4056	0.115631
ENSG00000217930	0.034	0.7421	0.0458159
ENSG00000149016	0.0583	0.2964	0.196694
ENSG00000130313	0.0292	0.6242	0.0467799
ENSG00000011451	0.0848	0.7147	0.118651
ENSG00000132591	0.1209	0.3702	0.32658
ENSG00000128335	0.7353	0.6722	1.09387
ENSG00000215712	0.0835	0.3862	0.216209
ENSG00000108946	0.0111	0.3588	0.0309365
ENSG00000023697	0.04	0.301	0.13289
ENSG00000156928	0.1625	0.3975	0.408805
ENSG00000002330	0.1135	0.3496	0.324657
ENSG00000160613	0.0438	0.3948	0.110942
ENSG00000168795	0.0202	0.2897	0.0697273
ENSG00000181904	0.0174	0.1011	0.172107
ENSG00000185608	0.113	0.3471	0.325555
ENSG00000145391	0.0358	0.3765	0.0950863
ENSG00000132964	0.0019	0.1236	0.0153722
ENSG00000165494	0.025	0.2609	0.0958222
ENSG00000141027	0.0456	0.3515	0.12973
ENSG00000153066	0.0588	0.3723	0.157937
ENSG00000125863	0.1059	0.3273	0.323556
ENSG00000165782	0.0085	0.227	0.0374449
ENSG00000179886	0.0937	1.0454	0.0896308
ENSG00000175104	0.0693	0.3549	0.195266
ENSG00000189403	0	0	0
ENSG00000153879	0.0259	0.328	0.0789634
ENSG00000175155	0	0	0
ENSG00000122687	0.1155	0.4653	0.248227
ENSG00000110801	0.0843	0.9465	0.089065
ENSG00000138802	0.0396	0.2359	0.167868
ENSG00000108883	0.0038	0.3086	0.0123137
ENSG00000144591	0.0157	0.4385	0.0358039
ENSG00000204356	0.0185	0.3662	0.0505188
ENSG00000204178	0.0037	0.217	0.0170507
ENSG00000204392	0	0	0
ENSG00000146223	0.092	0.2812	0.327169
ENSG00000125629	0.0173	0.3244	0.0533292
ENSG00000107902	0.0584	0.6749	0.0865313
ENSG00000198373	0.0195	0.3549	0.0549451
ENSG00000174177	0.1648	0.8704	0.189338
ENSG00000114030	0.0214	0.2752	0.0777616
ENSG00000082515	0.0336	0.2545	0.132024
ENSG00000119231	0.0734	0.2307	0.318162
ENSG00000107937	0.028	0.5948	0.0470746
ENSG00000173692	0.0039	0.2938	0.0132743
ENSG00000163156	0.0608	0.2637	0.230565
ENSG00000187522	0.0248	0.3288	0.0754258
ENSG00000105618	0.0025	0.6212	0.00402447
ENSG00000105819	0.0357	0.3157	0.113082
ENSG00000166266	0.0006	0.2346	0.00255754
ENSG00000086102	0.0527	0.2371	0.222269
ENSG00000197043	0.0282	0.3928	0.0717923
ENSG00000135002	0.1776	0.3653	0.486176
ENSG00000111642	0.0208	0.2884	0.0721221
ENSG00000067560	0	0	0
ENSG00000204256	0.0138	0.3994	0.0345518
ENSG00000173456	0.1833	0.4925	0.372183
ENSG00000122140	0.14	0.9648	0.145108
ENSG00000100239	0.1853	0.9902	0.187134
ENSG00000173163	0.0545	0.4881	0.111657
ENSG00000182093	0.0107	0.4782	0.0223756
ENSG00000119655	0.1186	0.3057	0.387962
ENSG00000070010	0.0072	0.4335	0.016609
ENSG00000105552	0.0917	0.6043	0.151746
ENSG00000130734	0.0669	0.5286	0.126561
ENSG00000107341	0	0	0
ENSG00000126461	0.0918	0.8127	0.112957
ENSG00000134882	0.0675	0.3038	0.222186
ENSG00000124532	0.1293	0.5205	0.248415
ENSG00000172922	0.1709	1.0442	0.163666
ENSG00000137955	0.0178	0.3886	0.0458055
ENSG00000149932	0.055	0.3225	0.170543
ENSG00000128272	0.1025	0.4129	0.248244
ENSG00000113575	0	0	0
ENSG00000163512	0.0454	0.2682	0.169277
ENSG00000168282	0.0408	0.2863	0.142508
ENSG00000153130	0.1843	0.5536	0.332912
ENSG00000160214	0.2077	1.0174	0.204148
ENSG00000126768	0.0199	0.3006	0.0662009
ENSG00000144659	0.0702	0.5731	0.122492
ENSG00000164346	0	0	0
ENSG00000133935	0.0068	0.3192	0.0213033
ENSG00000103245	0.0908	1.1343	0.0800494
ENSG00000168522	0.0248	0.2334	0.106255
ENSG00000107672	0.0789	0.3077	0.256419
ENSG00000136875	0.0101	0.3058	0.0330281
ENSG00000170677	0.0396	0.5231	0.0757025
ENSG00000121067	0	0	0
ENSG00000196235	0.0278	0.5764	0.0482304
ENSG00000127616	0.0008	0.4734	0.0016899
ENSG00000105136	0.2527	0.7146	0.353624
ENSG00000119689	0.0317	0.2094	0.151385
ENSG00000170791	0.1083	0.1575	0.687619
ENSG00000273611	0.0815	0.2453	0.332246
ENSG00000156502	0.0543	0.2761	0.196668
ENSG00000171148	0.003	0.3985	0.00752823
ENSG00000101558	0.07	0.3301	0.212057
ENSG00000160803	0.0221	0.2421	0.0912846
ENSG00000091947	0.0129	0.458	0.0281659
ENSG00000100030	0.0256	0.3267	0.0783594
ENSG00000105401	0.0791	1.3688	0.0577878
ENSG00000126653	0.0638	0.3375	0.189037
ENSG00000171604	0.0318	0.2941	0.108126
ENSG00000108826	0.0782	0.3527	0.221718
ENSG00000119777	0.0741	0.3403	0.217749
ENSG00000101782	0.03	0.2762	0.108617
ENSG00000167881	0.0251	0.4417	0.0568259
ENSG00000120265	0.0218	0.2728	0.079912
ENSG00000005156	0.0555	0.3067	0.180959
ENSG00000136243	0.1344	0.3465	0.387879
ENSG00000103707	0.0505	0.2951	0.171128
ENSG00000099326	0.0848	1.2541	0.0676182
ENSG00000198876	0.014	0.1846	0.0758397
ENSG00000123983	0.029	0.3467	0.0836458
ENSG00000230989	0.1124	0.4858	0.231371
ENSG00000164307	0.1208	0.4956	0.243745
ENSG00000196655	0.0129	0.3457	0.0373156
ENSG00000099203	0.0313	0.9814	0.0318932
ENSG00000197937	0.3083	1.3828	0.222953
ENSG00000130935	0.0957	0.3548	0.269729
ENSG00000137764	0.0085	0.1556	0.0546272
ENSG00000113845	0.1734	0.2837	0.611209
ENSG00000110060	0.0638	0.3337	0.19119
ENSG00000147955	0.0183	0.3976	0.0460262
ENSG00000116754	0.0235	0.24	0.0979167
ENSG00000143727	0.053	0.2809	0.188679
ENSG00000185298	0.1916	1.0897	0.175828
ENSG00000140474	0.0521	0.5551	0.093857
ENSG00000161203	0.002	0.4667	0.00428541
ENSG00000100395	0.0303	0.4463	0.0678916
ENSG00000155008	0.0864	0.256	0.3375
ENSG00000139517	0.0372	0.4842	0.0768278
ENSG00000066697	0.0046	0.3011	0.0152773
ENSG00000127884	0.0897	0.5596	0.160293
ENSG00000170348	0.0316	0.242	0.130579
ENSG00000122203	0.0961	0.336	0.286012
ENSG00000198231	0.0145	0.3016	0.0480769
ENSG00000113649	0.0069	0.2113	0.032655
ENSG00000132604	0.2614	0.3566	0.733034
ENSG00000149428	0.0497	0.3428	0.144982
ENSG00000255526	0.2538	0.4903	0.517642
ENSG00000101084	0.1245	0.3092	0.402652
ENSG00000184182	0.0198	0.5307	0.0373092
ENSG00000132912	0.007	0.2846	0.0245959
ENSG00000051382	0.0143	0.2281	0.0626918
ENSG00000165264	0.1595	0.338	0.471893
ENSG00000162851	0.3013	0.4444	0.677993
ENSG00000148308	0.0739	0.5151	0.143467
ENSG00000119392	0.0715	0.2991	0.23905
ENSG00000126067	0.0186	0.3789	0.0490895
ENSG00000155016	0.047	0.2493	0.188528
ENSG00000177169	0.0744	0.9561	0.0778161
ENSG00000140259	0.001	0.2896	0.00345304
ENSG00000175376	0.0185	0.3877	0.0477173
ENSG00000173726	0	0	0
ENSG00000103249	0.0227	1.282	0.0177067
ENSG00000170734	0.1117	0.2643	0.422626
ENSG00000113328	0.0418	0.2818	0.148332
ENSG00000123297	0.0745	0.2686	0.277364
ENSG00000124523	0.0594	0.3712	0.160022
ENSG00000151366	0.1821	0.2115	0.860993
ENSG00000144048	0.1786	0.3533	0.505519
ENSG00000075914	0.023	0.3881	0.0592631
ENSG00000086065	0.0021	0.4346	0.00483203
ENSG00000110880	0.0049	0.3543	0.0138301
ENSG00000120314	0.0529	0.4773	0.110832
ENSG00000102978	0.0016	0.4927	0.00324741
ENSG00000173276	0.0519	0.6022	0.086184
ENSG00000088448	0.0905	0.4632	0.19538
ENSG00000141646	0.0042	0.1344	0.03125
ENSG00000102738	0.1347	0.3622	0.371894
ENSG00000051009	0.0579	0.2489	0.232624
ENSG00000110442	0.0428	0.3408	0.125587
ENSG00000047249	0.0076	0.3567	0.0213064
ENSG00000140848	0.0253	0.5115	0.0494624
ENSG00000068120	0.0688	0.3787	0.181674
ENSG00000136888	0.0141	0.5039	0.0279817
ENSG00000165283	0.1516	0.4227	0.358647
ENSG00000006625	0.1404	0.2736	0.513158
ENSG00000184436	0.0196	0.4432	0.0442238
ENSG00000069345	0.006	0.344	0.0174419
ENSG00000168118	0.0296	0.4325	0.0684393
ENSG00000174780	0.0102	0.2457	0.041514
ENSG00000126247	0.0151	0.3743	0.040342
ENSG00000157837	0.0074	0.2708	0.0273264
ENSG00000157353	0.0703	0.4269	0.164676
ENSG00000134987	0.0461	0.2802	0.164525
ENSG00000218891	0.5975	50.3191	0.0118742
ENSG00000123124	0.0386	0.2524	0.152932
ENSG00000122490	0.073	1.0142	0.0719779
ENSG00000143543	0.0816	0.4089	0.19956
ENSG00000181555	0.0478	0.2722	0.175606
ENSG00000196976	0.2681	0.6455	0.415337
ENSG00000130699	0.036	0.5857	0.0614649
ENSG00000122481	0.0542	0.264	0.205303
ENSG00000164096	0.1644	0.7183	0.228874
ENSG00000108384	0.0666	0.2591	0.257044
ENSG00000182400	0.014	0.1514	0.0924703
ENSG00000089693	0.0147	0.3071	0.0478671
ENSG00000101439	0.1411	0.6649	0.212212
ENSG00000103343	0.115	0.2866	0.401256
ENSG00000125995	0	0	0
ENSG00000121680	0.0757	0.4466	0.169503
ENSG00000196230	0.0354	0.5785	0.0611927
ENSG00000075413	0.0131	0.439	0.0298405
ENSG00000163466	0.0015	0.1834	0.00817884
ENSG00000171298	0.1215	1.0661	0.113967
ENSG00000119509	0.0613	0.2783	0.220266
ENSG00000081307	0.0226	0.2381	0.0949181
ENSG00000128524	0.4137	81.8148	0.00505654
ENSG00000125445	0.0789	0.3904	0.2021
ENSG00000127054	0.0245	1.0503	0.0233267
ENSG00000089597	0.0343	0.3112	0.110219
ENSG00000109762	0.0719	0.2536	0.283517
ENSG00000152242	0.0156	0.1694	0.0920897
ENSG00000148331	0.0273	0.5724	0.0476939
ENSG00000151623	0.0338	0.3216	0.1051
ENSG00000161920	0.0121	0.3125	0.03872
ENSG00000177971	0.0139	0.6594	0.0210798
ENSG00000009954	0.0931	0.5065	0.18381
ENSG00000159593	0.0164	0.2151	0.0762436
ENSG00000136213	0.0795	1.964	0.0404786
ENSG00000122068	0.0295	0.2872	0.102716
ENSG00000155256	0.0783	0.542	0.144465
ENSG00000104872	0.0671	0.6013	0.111592
ENSG00000125458	0.0561	0.5733	0.0978545
ENSG00000198612	0.0239	0.3735	0.0639893
ENSG00000173960	0.0781	0.445	0.175506
ENSG00000254598	0.0093	0.1992	0.0466867
ENSG00000037749	0.0582	0.2637	0.220705
ENSG00000086544	0.0374	0.4015	0.0931507
ENSG00000111011	0.007	0.3401	0.0205822
ENSG00000110104	0.121	0.3701	0.326939
ENSG00000164896	0.0478	0.2708	0.176514
ENSG00000158604	0.0273	0.6781	0.0402595
ENSG00000174840	0.0344	0.4184	0.082218
ENSG00000017797	0.0297	0.4557	0.0651745
ENSG00000166716	0.0491	0.2992	0.164104
ENSG00000169045	0.2166	0.5525	0.392036
ENSG00000155313	0.017	0.2762	0.0615496
ENSG00000136536	0.0509	0.2564	0.198518
ENSG00000167862	0.0836	0.4358	0.191831
ENSG00000110435	0.0726	0.3225	0.225116
ENSG00000005100	0.0276	0.3845	0.0717815
ENSG00000146066	0.1433	0.4342	0.330032
ENSG00000103152	0.1639	1.0743	0.152564
ENSG00000111652	0.0053	0.3033	0.0174744
ENSG00000074695	0.0382	0.338	0.113018
ENSG00000149743	0.0847	0.4223	0.200568
ENSG00000100814	0.0192	0.173	0.110983
ENSG00000164081	0.0666	0.3435	0.193886
ENSG00000178467	0.0211	0.4917	0.0429123
ENSG00000008382	0.054	0.7047	0.0766284
ENSG00000141458	0.0559	0.498	0.112249
ENSG00000112640	0.0199	0.3412	0.0583236
ENSG00000240849	0.039	0.4926	0.0791717
ENSG00000179021	0.0848	0.2426	0.349547
ENSG00000155975	0.0403	0.358	0.11257
ENSG00000063322	0.0238	0.5325	0.0446948
ENSG00000215695	0.3941	0.6918	0.569673
ENSG00000107960	0.0887	0.291	0.304811
ENSG00000168288	0.0343	0.2863	0.119804
ENSG00000189043	0.1057	0.4116	0.256803
ENSG00000185127	0.1155	2.3103	0.0499935
ENSG00000109519	0.1142	1.1874	0.0961765
ENSG00000105379	0.0535	0.7129	0.0750456
ENSG00000137822	0.0154	0.308	0.05
ENSG00000242372	0.0305	0.3591	0.0849346
ENSG00000143420	0.0036	0.1876	0.0191898
ENSG00000175137	0.0444	0.8654	0.0513058
ENSG00000272391	0.1573	0.4224	0.372396
ENSG00000197548	0.0376	0.2663	0.141194
ENSG00000037757	0.044	0.7024	0.0626424
ENSG00000184432	0.0061	0.256	0.0238281
ENSG00000106244	0.0121	0.4393	0.0275438
ENSG00000151092	0.0718	0.2747	0.261376
ENSG00000111641	0.1665	0.3997	0.416562
ENSG00000153201	0.0669	0.3659	0.182837
ENSG00000140740	0.0964	0.3051	0.315962
ENSG00000165516	0.0122	0.2079	0.0586821
ENSG00000173113	0.1022	0.6258	0.163311
ENSG00000120029	0.0028	0.1725	0.0162319
ENSG00000069956	0.0144	0.1389	0.103672
ENSG00000128463	0.0025	0.252	0.00992063
ENSG00000239900	0.0436	0.3738	0.11664
ENSG00000126858	0.0054	0.2258	0.023915
ENSG00000139505	0.0303	0.3738	0.0810594
ENSG00000086666	0.0191	0.2037	0.0937653
ENSG00000171735	0.0382	0.3844	0.0993757
ENSG00000080802	0.0108	0.1423	0.075896
ENSG00000187778	0.0682	0.3647	0.187003
ENSG00000089006	0.0095	0.3002	0.0316456
ENSG00000117410	0.0301	0.3128	0.0962276
ENSG00000140382	0.0182	0.2328	0.0781787
ENSG00000053501	0.0409	1.6191	0.0252609
ENSG00000143614	0.0082	0.1582	0.0518331
ENSG00000081692	0.1377	1.2954	0.106299
ENSG00000116685	0.0402	0.5732	0.0701326
ENSG00000162928	0.053	0.4316	0.122799
ENSG00000183520	0.0452	0.2696	0.167656
ENSG00000272325	0.0071	0.1954	0.0363357
ENSG00000149182	0.0405	0.2735	0.14808
ENSG00000109180	0.0501	0.2515	0.199205
ENSG00000167658	0.0028	0.9481	0.00295327
ENSG00000122482	0.0413	0.2254	0.18323
ENSG00000079805	0.017	0.671	0.0253353
ENSG00000181610	0.1407	0.3516	0.400171
ENSG00000128050	0.0207	0.2395	0.0864301
ENSG00000111850	0.0479	0.3217	0.148896
ENSG00000182247	0.0038	0.1604	0.0236908
ENSG00000152291	0.494	0.7666	0.644404
ENSG00000100664	0.0236	0.3314	0.071213
ENSG00000109919	0.0816	0.2835	0.287831
ENSG00000170142	0	0	0
ENSG00000115966	0.0059	0.1644	0.0358881
ENSG00000111605	0.0194	0.1795	0.108078
ENSG00000182712	0.0332	0.238	0.139496
ENSG00000013561	0.0326	0.2607	0.125048
ENSG00000105393	0.0188	0.7026	0.0267578
ENSG00000165219	0.0055	0.2342	0.0234842
ENSG00000143198	0.0502	0.2692	0.186478
ENSG00000130764	0.0695	0.8092	0.0858873
ENSG00000086827	0.0554	0.2847	0.194591
ENSG00000113851	0.0181	0.2578	0.0702095
ENSG00000168899	0.1435	0.4679	0.306689
ENSG00000148688	0.0405	0.2915	0.138937
ENSG00000115520	0.0339	0.3066	0.110568
ENSG00000106803	0.0214	0.1607	0.133167
ENSG00000013275	0	0	0
ENSG00000144231	0.0033	0.3243	0.0101758
ENSG00000259112	0.2774	0.2946	0.941616
ENSG00000077232	0.0367	0.3173	0.115663
ENSG00000198900	0.0472	0.3821	0.123528
ENSG00000144747	0.0466	0.3649	0.127706
ENSG00000179151	0.0218	0.2708	0.0805022
ENSG00000188997	0.0033	0.3357	0.00983021
ENSG00000198860	0.0491	0.3772	0.13017
ENSG00000150779	0.0497	0.4901	0.101408
ENSG00000066455	0.0634	0.3964	0.159939
ENSG00000164105	0	0	0
ENSG00000090487	0.0109	0.3748	0.0290822
ENSG00000124356	0.0244	0.2038	0.119725
ENSG00000171953	0.0671	0.5601	0.1198
ENSG00000138750	0.0167	0.2155	0.0774942
ENSG00000108424	0.0388	0.2993	0.129636
ENSG00000150776	0.0795	0.2268	0.350529
ENSG00000099956	0.0072	0.647	0.0111283
ENSG00000168303	0.0359	0.1858	0.193219
ENSG00000156831	0.0865	0.3659	0.236403
ENSG00000140320	0.0402	0.3441	0.116827
ENSG00000115274	0.0185	0.4211	0.0439326
ENSG00000100813	0.0481	0.2279	0.211057
ENSG00000172977	0.0032	0.3676	0.00870511
ENSG00000124767	0.072	0.1862	0.386681
ENSG00000023909	0.0216	0.2291	0.094282
ENSG00000008294	0.0267	0.2537	0.105242
ENSG00000138442	0.0271	0.2418	0.112076
ENSG00000106246	0.1503	0.6547	0.229571
ENSG00000163155	0.0558	0.2246	0.248442
ENSG00000161981	0.0237	0.7284	0.0325371
ENSG00000163902	0.0155	0.3356	0.0461859
ENSG00000170873	0.021	0.302	0.0695364
ENSG00000215021	0.0077	0.3634	0.0211888
ENSG00000174574	0.0285	0.1128	0.25266
ENSG00000188021	0.0425	0.3051	0.139299
ENSG00000107262	0.1357	0.2838	0.478154
ENSG00000106261	0.0384	0.3889	0.09874
ENSG00000187742	0.2002	0.4858	0.412104
ENSG00000066557	0.0469	0.2653	0.176781
ENSG00000198276	0.0809	1.3671	0.0591764
ENSG00000101132	0.0105	0.3832	0.0274008
ENSG00000104131	0.0728	0.4463	0.163119
ENSG00000116205	0.0507	0.1862	0.272288
ENSG00000258315	0.0104	0.2297	0.0452764
ENSG00000103126	0.1162	1.1682	0.0994693
ENSG00000007520	0.1315	0.6752	0.194757
ENSG00000119335	0.0234	0.3493	0.0669911
ENSG00000055130	0.0018	0.9978	0.00180397
ENSG00000140463	0.0479	0.2115	0.226478
ENSG00000078369	0	0	0
ENSG00000104231	0.0916	0.3428	0.267211
ENSG00000139083	0.0056	0.1963	0.0285278
ENSG00000145817	0.0145	0.2498	0.0580464
ENSG00000168066	0.0176	0.2454	0.0717196
ENSG00000196998	0.0078	0.2973	0.0262361
ENSG00000136758	0.0217	0.3064	0.0708225
ENSG00000115145	0.0326	0.218	0.149541
ENSG00000090989	0.0051	0.247	0.0206478
ENSG00000166189	0.0764	0.414	0.184541
ENSG00000178149	0.1218	0.4797	0.253909
ENSG00000136159	0.0616	0.3491	0.176454
ENSG00000183665	0.0798	0.3533	0.22587
ENSG00000155506	0.0706	0.3697	0.190966
ENSG00000182325	0.1065	0.6819	0.156181
ENSG00000134153	0.0142	0.2149	0.0660772
ENSG00000145868	0.0089	0.234	0.0380342
ENSG00000078808	0.0607	3.947	0.0153788
ENSG00000128708	0.0073	0.219	0.0333333
ENSG00000100614	0.0046	0.1171	0.0392827
ENSG00000100804	0.0967	0.4254	0.227315
ENSG00000122965	0.0798	0.5386	0.148162
ENSG00000079332	0.0051	0.1804	0.0282705
ENSG00000145982	0.0833	0.5412	0.153917
ENSG00000164305	0.1092	0.5017	0.21766
ENSG00000100601	0.0677	0.3186	0.212492
ENSG00000185651	0.166	0.351	0.472934
ENSG00000101150	0.1127	0.6266	0.17986
ENSG00000138663	0.0011	0.2111	0.0052108
ENSG00000102158	0.0329	0.1866	0.176313
ENSG00000100242	0.0753	0.6288	0.119752
ENSG00000112305	0.0386	0.2256	0.171099
ENSG00000180304	0.0279	0.0672	0.415179
ENSG00000154305	0.1442	0.3442	0.418942
ENSG00000071859	0.0217	1.1068	0.0196061
ENSG00000082153	0	0	0
ENSG00000149100	0.0012	0.2373	0.00505689
ENSG00000093010	0.274	1.3899	0.197136
ENSG00000244187	0.1106	0.608	0.181908
ENSG00000108829	0.0207	0.4076	0.0507851
ENSG00000167671	0.1659	1.2787	0.129741
ENSG00000115211	0.0632	0.2312	0.273356
ENSG00000165775	0.1123	0.4531	0.247848
ENSG00000100105	0.0065	0.3275	0.0198473
ENSG00000119185	0.0143	0.324	0.0441358
ENSG00000136754	0.003	0.1803	0.0166389
ENSG00000169189	0.0537	0.4602	0.116688
ENSG00000112651	0.0815	0.2855	0.285464
ENSG00000135845	0.0281	0.346	0.0812139
ENSG00000204842	0.0175	0.1748	0.100114
ENSG00000037241	0	0	0
ENSG00000180104	0.1047	1.2435	0.0841978
ENSG00000132485	0.2	0.7644	0.261643
ENSG00000151923	0	0	0
ENSG00000104412	0.0316	0.3544	0.0891648
ENSG00000169490	0.0325	0.2523	0.128815
ENSG00000101997	0.0611	0.3734	0.163631
ENSG00000158417	0.0311	0.395	0.0787342
ENSG00000006015	0.2583	1.0521	0.245509
ENSG00000198700	0.0192	0.2457	0.0781441
ENSG00000184178	0.1432	0.265	0.540377
ENSG00000117862	0.0137	0.2336	0.0586473
ENSG00000108256	0.0251	0.1875	0.133867
ENSG00000180398	0.0713	0.3203	0.222604
ENSG00000184277	0.0817	0.427	0.191335
ENSG00000198836	0.014	0.3294	0.0425015
ENSG00000164008	0.063	0.1681	0.374777
ENSG00000142687	0.0554	0.1419	0.390416
ENSG00000167815	0.0245	0.5309	0.0461481
ENSG00000149084	0.1748	0.3169	0.551594
ENSG00000101413	0.006	0.1869	0.0321027
ENSG00000053770	0.0547	0.2585	0.211605
ENSG00000244045	0.0519	0.4114	0.126155
ENSG00000160688	0.0548	0.327	0.167584
ENSG00000103197	0.0514	0.9208	0.055821
ENSG00000127540	0.1112	1.0402	0.106903
ENSG00000156026	0.0137	0.1702	0.0804935
ENSG00000135900	0.0471	0.3575	0.131748
ENSG00000071889	0.138	1.1042	0.124977
ENSG00000057757	0.0642	0.3872	0.165806
ENSG00000006451	0.0021	0.2542	0.00826121
ENSG00000111875	0	0	0
ENSG00000078140	0.0552	0.3129	0.176414
ENSG00000107951	0.1055	0.3193	0.33041
ENSG00000153006	0.0398	0.2903	0.1371
ENSG00000111581	0.0294	0.2763	0.106406
ENSG00000131653	0.0132	0.9341	0.0141312
ENSG00000071655	0.0507	1.3757	0.036854
ENSG00000160948	0.1035	1.6321	0.0634152
ENSG00000162664	0.0896	0.2559	0.350137
ENSG00000130703	0.0519	0.9051	0.0573417
ENSG00000111615	0.1024	0.5554	0.184372
ENSG00000184983	0.0425	0.3794	0.112019
ENSG00000111725	0.0082	0.3669	0.0223494
ENSG00000131584	0.115	1.4868	0.0773473
ENSG00000134108	0	0	0
ENSG00000154473	0.0042	0.3611	0.0116311
ENSG00000185359	0.0934	1.2998	0.0718572
ENSG00000077463	0.0563	0.8471	0.066462
ENSG00000100865	0.1338	0.3715	0.360162
ENSG00000270647	0.0635	0.2715	0.233886
ENSG00000168883	0.0116	0.3441	0.0337111
ENSG00000122557	0.0322	0.1897	0.169742
ENSG00000177479	0.0056	0.2728	0.0205279
ENSG00000118873	0.0429	0.3847	0.111515
ENSG00000186951	0.0248	0.7987	0.0310505
ENSG00000103342	0.0303	0.2283	0.13272
ENSG00000150753	0.0086	1.0447	0.00823203
ENSG00000145337	0.1095	0.2819	0.388436
ENSG00000168264	0.0402	0.1792	0.22433
ENSG00000196072	0.0559	0.449	0.124499
ENSG00000125651	0.0733	1.5824	0.046322
ENSG00000165506	0.1235	0.3576	0.345358
ENSG00000100883	0	0	0
ENSG00000144843	0.0589	0.3465	0.169986
ENSG00000090581	0.1472	1.3174	0.111735
ENSG00000129636	0.0497	0.4522	0.109907
ENSG00000089876	0.0576	0.5437	0.105941
ENSG00000196396	0.125	0.5357	0.23334
ENSG00000143977	0	0	0
ENSG00000153187	0.0162	0.2254	0.0718722
ENSG00000177576	0.089	0.2352	0.378401
ENSG00000183576	0.0358	0.5265	0.0679962
ENSG00000119048	0	0	0
ENSG00000127445	0.0075	0.4465	0.0167973
ENSG00000109332	0	0	0
ENSG00000101557	0.0099	0.2653	0.0373162
ENSG00000036549	0.0242	0.1824	0.132675
ENSG00000143756	0.0172	0.2794	0.0615605
ENSG00000127838	0.0284	0.3411	0.08326
ENSG00000166595	0.011	0.6072	0.0181159
ENSG00000174446	0.0596	0.4028	0.147964
ENSG00000100056	0.0677	0.6528	0.103707
ENSG00000164253	0.0474	0.1979	0.239515
ENSG00000167196	0.0341	0.2878	0.118485
ENSG00000035141	0.0427	0.543	0.0786372
ENSG00000166181	0.0356	0.3596	0.0989989
ENSG00000014824	0.0294	0.2537	0.115885
ENSG00000168397	0.0453	0.6878	0.0658622
ENSG00000163930	0.0179	0.3873	0.0462174
ENSG00000083444	0.0377	0.4904	0.076876
ENSG00000005007	0.0109	1.2966	0.0084066
ENSG00000134049	0.018	0.2483	0.072493
ENSG00000116288	0.0153	0.5119	0.0298887
ENSG00000186132	0.0523	0.2532	0.206556
ENSG00000168827	0.0585	0.4727	0.123757
ENSG00000162813	0.0239	0.2989	0.0799599
ENSG00000171311	0.0173	0.3162	0.0547122
ENSG00000076201	0.0514	0.4559	0.112744
ENSG00000096070	0.0347	0.3211	0.108066
ENSG00000123349	0.0142	0.2219	0.0639928
ENSG00000047932	0.0315	0.2392	0.131689
ENSG00000105856	0.0293	0.2154	0.136026
ENSG00000122218	0.0056	0.2977	0.0188109
ENSG00000136827	0.0215	0.3032	0.0709103
ENSG00000090861	0.0179	0.4038	0.0443289
ENSG00000163541	0.0685	0.325	0.210769
ENSG00000120705	0	0	0
ENSG00000181873	0.1951	0.8964	0.217648
ENSG00000104472	0.0913	0.3529	0.258714
ENSG00000105185	0.0391	0.1767	0.221279
ENSG00000182473	0.0175	0.6338	0.0276112
ENSG00000130382	0.0546	0.735	0.0742857
ENSG00000110711	0.0219	0.6379	0.0343314
ENSG00000122783	0.2982	0.8096	0.36833
ENSG00000015171	0.0046	0.3874	0.011874
ENSG00000115540	0.002	0.1999	0.010005
ENSG00000067221	0.0375	0.4011	0.0934929
ENSG00000160075	0.0044	0.6049	0.00727393
ENSG00000213995	0.2289	0.8518	0.268725
ENSG00000105607	0.0548	0.576	0.0951389
ENSG00000164405	0.098	0.7191	0.136281
ENSG00000124155	0.0337	0.4829	0.0697867
ENSG00000123130	0.0706	0.2839	0.248679
ENSG00000084073	0.0239	0.2185	0.109382
ENSG00000102531	0.0315	0.2449	0.128624
ENSG00000143303	0.0531	0.3365	0.157801
ENSG00000176715	0.1315	0.9313	0.1412
ENSG00000100028	0	0	0
ENSG00000101391	0.0633	0.3353	0.188786
ENSG00000110958	0.0054	0.1477	0.0365606
ENSG00000139218	0.1922	0.2971	0.64692
ENSG00000106263	0.059	0.7463	0.0790567
ENSG00000158793	0.0461	0.1721	0.267868
ENSG00000157483	0.0127	0.3644	0.0348518
ENSG00000125952	0	0	0
ENSG00000121940	0.0961	0.3416	0.281323
ENSG00000178952	0.0544	0.528	0.10303
ENSG00000241973	0.0132	0.5805	0.022739
ENSG00000172336	0.0365	0.6644	0.0549368
ENSG00000143436	0.0799	0.3378	0.23653
ENSG00000078668	0.008	0.2316	0.0345423
ENSG00000113194	0.0298	0.2806	0.106201
ENSG00000157778	0.0652	0.7249	0.0899434
ENSG00000159140	0.0664	0.2337	0.284125
ENSG00000198042	0.0199	0.3046	0.0653316
ENSG00000108733	0.0329	0.1869	0.17603
ENSG00000154832	0.0104	0.4619	0.0225157
ENSG00000204220	0.0033	0.3421	0.0096463
ENSG00000121774	0.0077	0.2117	0.0363722
ENSG00000146425	0.0536	0.6886	0.0778391
ENSG00000261221	0.0729	1.4151	0.0515158
ENSG00000187954	0.0245	0.656	0.0373476
ENSG00000159086	0.0137	0.3322	0.0412402
ENSG00000179295	0.0078	0.3418	0.0228204
ENSG00000184857	0.1497	0.5135	0.291529
ENSG00000107959	0.0812	0.7466	0.10876
ENSG00000101752	0.0088	0.2953	0.0298002
ENSG00000137522	0.0086	0.2493	0.0344966
ENSG00000205250	0.0521	0.3413	0.152652
ENSG00000197562	0.0109	1.4366	0.00758736
ENSG00000174529	0.1442	0.3571	0.403808
ENSG00000175550	0.0563	0.5618	0.100214
ENSG00000211584	0.0108	0.5094	0.0212014
ENSG00000125954	0.0176	0.2614	0.0673298
ENSG00000129084	0.0033	0.3276	0.0100733
ENSG00000142186	0.0974	0.8474	0.11494
ENSG00000156858	0.1238	0.3292	0.376063
ENSG00000177646	0.0846	0.5066	0.166996
ENSG00000141452	0.0244	0.4718	0.0517168
ENSG00000273899	0.0442	0.5262	0.0839985
ENSG00000132153	0.0287	0.4846	0.0592241
ENSG00000265808	0	0	0
ENSG00000165801	0.0545	0.2804	0.194365
ENSG00000132300	0.2681	0.4665	0.574705
ENSG00000106153	0.3135	0.6	0.5225
ENSG00000105821	0.0608	0.2733	0.222466
ENSG00000174917	0.1153	0.6425	0.179455
ENSG00000198898	0.0286	0.2236	0.127907
ENSG00000131067	0.0566	0.4846	0.116797
ENSG00000085719	0.05	0.2408	0.207641
ENSG00000142409	0.0557	1.0515	0.0529719
ENSG00000136925	0.0688	0.241	0.285477
ENSG00000176393	0.0545	0.4057	0.134336
ENSG00000142230	0.0195	0.3667	0.053177
ENSG00000169714	0	0	0
ENSG00000099246	0.0065	0.1689	0.0384843
ENSG00000162736	0.0542	0.3614	0.149972
ENSG00000089009	0.041	0.5248	0.078125
ENSG00000154122	0.0045	0.6687	0.00672948
ENSG00000143624	0.0054	0.309	0.0174757
ENSG00000112514	0.0766	0.417	0.183693
ENSG00000087302	0.0076	0.2337	0.0325203
ENSG00000004455	0.0514	0.3289	0.156279
ENSG00000013306	0.0922	0.6461	0.142702
ENSG00000117505	0.0028	0.1786	0.0156775
ENSG00000156171	0.0538	0.2681	0.200671
ENSG00000173465	0.1296	0.5255	0.246622
ENSG00000104164	0.0358	0.2231	0.160466
ENSG00000148290	0.153	0.667	0.229385
ENSG00000175213	0.1158	0.3776	0.306674
ENSG00000132963	0.0196	0.3337	0.0587354
ENSG00000104852	0.039	0.4641	0.0840336
ENSG00000180008	0.027	0.2302	0.117289
ENSG00000125826	0.037	0.5188	0.0713184
ENSG00000267855	0.0757	0.4365	0.173425
ENSG00000213625	0.1944	0.4244	0.458058
ENSG00000149262	0.0118	0.2647	0.0445788
ENSG00000136522	0.1137	0.3653	0.311251
ENSG00000139990	0.0453	0.349	0.129799
ENSG00000157350	0.0278	0.6171	0.0450494
ENSG00000100934	0.0035	0.2694	0.0129918
ENSG00000131375	0.0285	0.2852	0.0999299
ENSG00000169727	0.0302	1.1045	0.0273427
ENSG00000134440	0.0384	0.373	0.102949
ENSG00000069248	0.0613	0.3877	0.158112
ENSG00000135778	0.0598	0.45	0.132889
ENSG00000100731	0.0272	0.2676	0.101644
ENSG00000158850	0.0182	0.2529	0.0719652
ENSG00000180035	0.0293	0.3434	0.0853232
ENSG00000162980	0.0025	0.1997	0.0125188
ENSG00000129292	0.0393	0.2302	0.170721
ENSG00000143418	0.0866	0.4333	0.199862
ENSG00000151353	0.1468	0.9675	0.151731
ENSG00000123595	0.0115	0.3684	0.0312161
ENSG00000142507	0.014	0.2565	0.0545809
ENSG00000141552	0.3685	89.9539	0.00409654
ENSG00000168175	0.0138	0.2103	0.0656205
ENSG00000135617	0.007	0.2697	0.0259548
ENSG00000152102	0.0026	0.2407	0.0108018
ENSG00000167112	0.0649	0.4451	0.14581
ENSG00000119421	0.0585	0.2292	0.255236
ENSG00000203485	0.3283	1.6073	0.204256
ENSG00000119723	0.0467	0.27	0.172963
ENSG00000101407	0.0677	0.2849	0.237627
ENSG00000138785	0.033	0.294	0.112245
ENSG00000006744	0.098	0.4292	0.228332
ENSG00000159377	0.0239	0.3091	0.0773213
ENSG00000131558	0.0183	0.384	0.0476562
ENSG00000161677	0.0397	0.842	0.0471496
ENSG00000091483	0.0257	0.314	0.0818471
ENSG00000250021	0.0459	0.3749	0.122433
ENSG00000136942	0.0068	0.6785	0.0100221
ENSG00000100263	0.1155	0.4217	0.273891
ENSG00000105197	0.0563	0.443	0.127088
ENSG00000178252	0.0561	0.4521	0.124088
ENSG00000010165	0.0408	0.3386	0.120496
ENSG00000074582	0.0222	0.2174	0.102116
ENSG00000127483	0.042	0.2099	0.200095
ENSG00000109184	0.0193	0.2422	0.0796862
ENSG00000133265	0.0272	0.7393	0.0367916
ENSG00000105617	0.0666	0.5883	0.113208
ENSG00000101417	0.1044	0.7476	0.139647
ENSG00000132323	0.0242	0.3925	0.0616561
ENSG00000189306	0.0648	0.6134	0.105641
ENSG00000137040	0.0192	0.2656	0.0722892
ENSG00000135535	0.302	0.4142	0.729116
ENSG00000133422	0.042	0.4015	0.104608
ENSG00000163510	0.0874	0.4256	0.205357
ENSG00000068305	0.0718	0.3764	0.190755
ENSG00000146109	0.0868	0.8012	0.108337
ENSG00000103415	0.0553	0.5512	0.100327
ENSG00000145191	0.0539	0.3727	0.14462
ENSG00000163479	0.0082	0.2997	0.0273607
ENSG00000111667	0.012	0.2616	0.0458716
ENSG00000163468	0.0059	0.2948	0.0200136
ENSG00000239857	0.0224	1.2115	0.0184895
ENSG00000142864	0.0758	0.2738	0.276844
ENSG00000169895	0.0577	0.4489	0.128536
ENSG00000125812	0.0704	0.5456	0.129032
ENSG00000196961	0.0516	0.8835	0.0584041
ENSG00000134684	0.0222	0.2469	0.0899149
ENSG00000182544	0.0237	0.3404	0.069624
ENSG00000105223	0.0582	0.5307	0.109666
ENSG00000109787	0.012	0.3882	0.0309119
ENSG00000066422	0.1533	0.6329	0.242218
ENSG00000167716	0.0529	0.5725	0.0924017
ENSG00000172354	0	0	0
ENSG00000110075	0.0311	0.3387	0.0918217
ENSG00000031823	0.0829	0.6098	0.135946
ENSG00000127554	0.0833	0.7787	0.106973
ENSG00000119950	0.0392	0.2384	0.16443
ENSG00000273820	0.0096	0.2935	0.0327087
ENSG00000111142	0.0376	0.2921	0.128723
ENSG00000169599	0.072	0.2607	0.27618
ENSG00000105677	0.0059	0.5477	0.0107723
ENSG00000164548	0.0379	0.2387	0.158777
ENSG00000143106	0	0	0
ENSG00000140830	0.0121	0.3538	0.0342001
ENSG00000080371	0.0086	0.17	0.0505882
ENSG00000105612	0.1499	0.6551	0.22882
ENSG00000182551	0.0524	1.0523	0.0497957
ENSG00000138398	0.0227	0.3295	0.0688923
ENSG00000137996	0.0328	0.2533	0.129491
ENSG00000124608	0.0651	0.3662	0.177772
ENSG00000103275	0	0	0
ENSG00000143368	0.0025	0.2153	0.0116117
ENSG00000172534	0.0389	0.6181	0.0629348
ENSG00000107020	0.0593	0.3685	0.160923
ENSG00000138668	0.0017	0.0888	0.0191441
ENSG00000125912	0.1822	1.8882	0.096494
ENSG00000175221	0.0569	1.5569	0.036547
ENSG00000040341	0.0133	0.2114	0.0629139
ENSG00000069998	0.0892	0.5965	0.149539
ENSG00000204308	0.0194	0.1835	0.105722
ENSG00000178449	0.0773	0.2953	0.261768
ENSG00000165280	0.0018	0.2414	0.0074565
ENSG00000145833	0.0026	0.3045	0.00853859
ENSG00000100603	0.0067	0.2581	0.0259589
ENSG00000127952	0.3229	0.7279	0.443605
ENSG00000101161	0.0137	0.645	0.0212403
ENSG00000129559	0.0478	0.4256	0.112312
ENSG00000174851	0.0203	0.3426	0.0592528
ENSG00000164933	0.0467	0.2694	0.173348
ENSG00000189266	0.0355	0.2936	0.120913
ENSG00000091127	0.0541	0.3897	0.138825
ENSG00000258643	0.0031	0.1988	0.0155936
ENSG00000109381	0.0212	0.2485	0.0853119
ENSG00000060339	0.0066	0.2791	0.0236474
ENSG00000165030	0.2142	0.5889	0.363729
ENSG00000009844	0.0237	0.3239	0.0731707
ENSG00000145782	0.0354	0.4194	0.0844063
ENSG00000072062	0.0325	0.6207	0.0523602
ENSG00000010322	0.0431	0.5557	0.0775598
ENSG00000149761	0.0673	0.4422	0.152194
ENSG00000167113	0.0985	0.5546	0.177605
ENSG00000102225	0.0173	0.2628	0.0658295
ENSG00000112078	0.0267	0.2824	0.0945467
ENSG00000132768	0.0735	0.3531	0.208156
ENSG00000173933	0.0273	0.1743	0.156627
ENSG00000136870	0.0117	0.2782	0.0420561
ENSG00000185088	0.0156	0.2081	0.074964
ENSG00000124789	0.0681	0.2479	0.274708
ENSG00000139842	0.0287	0.7122	0.0402977
ENSG00000146576	0.0202	0.6348	0.031821
ENSG00000136936	0.105	0.2658	0.395034
ENSG00000166821	0.0848	0.2022	0.419387
ENSG00000148343	0.0381	0.5933	0.0642171
ENSG00000105619	0.1079	0.6103	0.176798
ENSG00000135241	0.1887	0.4152	0.45448
ENSG00000143612	0.0169	0.203	0.0832512
ENSG00000188243	0.1252	0.3081	0.406362
ENSG00000094631	0.1137	0.3817	0.297878
ENSG00000143252	0.0519	0.2528	0.205301
ENSG00000138375	0.1226	0.4087	0.299976
ENSG00000198455	0.0691	0.3053	0.226335
ENSG00000117614	0.0419	0.3745	0.111883
ENSG00000178896	0.0075	0.4112	0.0182393
ENSG00000125755	0.015	0.5907	0.0253936
ENSG00000143162	0.0818	0.3581	0.228428
ENSG00000169871	0.0637	0.845	0.0753846
ENSG00000109911	0.0743	0.2798	0.265547
ENSG00000183513	0.097	0.3484	0.278416
ENSG00000170234	0.0885	0.2644	0.33472
ENSG00000146063	0.0164	0.2904	0.0564738
ENSG00000141556	0.1218	0.705	0.172766
ENSG00000082212	0.0546	0.2782	0.196262
ENSG00000089818	0.0599	0.2475	0.24202
ENSG00000086504	0.089	1.6449	0.0541066
ENSG00000178127	0.0612	0.3251	0.18825
ENSG00000132589	0.0053	0.3791	0.0139805
ENSG00000102103	0.0297	0.4413	0.0673012
ENSG00000111445	0.0989	0.4076	0.24264
ENSG00000104825	0.0698	0.5496	0.127001
ENSG00000189046	0.1456	0.5198	0.280108
ENSG00000136521	0.1046	0.3862	0.270844
ENSG00000103591	0.0567	0.2225	0.254831
ENSG00000167842	0.072	0.2958	0.243408
ENSG00000176946	0.0873	0.9305	0.0938205
ENSG00000164051	0.0783	0.3217	0.243394
ENSG00000134375	0.0028	0.2691	0.0104051
ENSG00000182768	0.1563	0.2363	0.661447
ENSG00000136478	0.0413	0.2146	0.192451
ENSG00000156958	0.099	0.351	0.282051
ENSG00000126243	0.0196	0.6043	0.0324342
ENSG00000088205	0.0602	0.4109	0.146508
ENSG00000177485	0.0618	0.3222	0.191806
ENSG00000164961	0.0086	0.2849	0.030186
ENSG00000125962	0.128	0.2793	0.458289
ENSG00000072849	0.0044	0.1959	0.0224604
ENSG00000137207	0.0088	0.3152	0.0279188
ENSG00000198492	0.0206	0.1517	0.135794
ENSG00000167778	0.0304	0.3662	0.0830147
ENSG00000240230	0.0863	0.3612	0.238926
ENSG00000122008	0.1235	0.3769	0.327673
ENSG00000055044	0.0414	0.3773	0.109727
ENSG00000138095	0.1617	0.3746	0.43166
ENSG00000132471	0.0214	0.3774	0.0567038
ENSG00000131966	0.0313	0.2045	0.153056
ENSG00000140943	0.0107	0.488	0.0219262
ENSG00000148296	0.1281	1.08	0.118611
ENSG00000183597	0.1105	0.8132	0.135883
ENSG00000132694	0.0517	0.325	0.159077
ENSG00000122034	0.1222	0.5202	0.23491
ENSG00000116649	0.0235	0.7817	0.0300627
ENSG00000197579	0.0329	0.2195	0.149886
ENSG00000039650	0.0776	0.712	0.108989
ENSG00000173402	0.0344	0.3581	0.0960626
ENSG00000005812	0.01	0.2386	0.0419111
ENSG00000140157	0.0347	0.2995	0.11586
ENSG00000150093	0.0344	0.3644	0.0944018
ENSG00000110011	0.1952	0.4789	0.407601
ENSG00000143811	0.046	0.5319	0.0864824
ENSG00000003056	0.023	0.3272	0.0702934
ENSG00000259305	0.1237	0.3394	0.364467
ENSG00000205981	0.0313	0.4359	0.0718055
ENSG00000031698	0.0268	0.2846	0.0941673
ENSG00000128699	0	0	0
ENSG00000204209	0.14	0.3429	0.408282
ENSG00000174109	0.2732	0.5497	0.496998
ENSG00000204498	0.0296	0.2801	0.105677
ENSG00000127125	0.0575	0.262	0.219466
ENSG00000132646	0.0036	0.2783	0.0129357
ENSG00000100462	0.0045	0.2591	0.0173678
ENSG00000089682	0.0315	0.1613	0.195288
ENSG00000105732	0.0205	0.3426	0.0598365
ENSG00000263465	0.4755	5.2489	0.0905904
ENSG00000136816	0.0476	0.3892	0.122302
ENSG00000204574	0.0533	0.4433	0.120235
ENSG00000172053	0.0413	0.4058	0.101774
ENSG00000169762	0.0325	0.27	0.12037
ENSG00000198911	0.0407	0.492	0.0827236
ENSG00000107862	0.0212	0.259	0.0818533
ENSG00000041802	0.0817	0.4038	0.202328
ENSG00000119965	0.1784	0.3349	0.532696
ENSG00000132405	0.0785	0.8023	0.0978437
ENSG00000138073	0.0371	0.2262	0.164014
ENSG00000177239	0.1947	1.366	0.142533
ENSG00000137074	0.0468	0.2124	0.220339
ENSG00000186350	0.2774	92.2552	0.00300688
ENSG00000100319	0.0598	0.2379	0.251366
ENSG00000125107	0.0018	0.2053	0.00876766
ENSG00000136933	0.062	0.3095	0.200323
ENSG00000066135	0.0312	0.308	0.101299
ENSG00000128654	0.0349	0.3474	0.100461
ENSG00000126767	0.0528	0.3966	0.133132
ENSG00000111639	0.085	0.4383	0.193931
ENSG00000248919	0.1503	0.6547	0.229571
ENSG00000048162	0.2179	0.9596	0.227074
ENSG00000116044	0.0751	0.2492	0.301364
ENSG00000145332	0.0171	0.237	0.0721519
ENSG00000164024	0.0084	0.3037	0.0276589
ENSG00000186298	0.1338	0.4484	0.298394
ENSG00000027697	0.2615	0.42	0.622619
ENSG00000186834	0.0599	0.306	0.195752
ENSG00000105058	0.0038	0.5011	0.00758332
ENSG00000105793	0.0601	0.3382	0.177705
ENSG00000140521	0.0609	0.3409	0.178645
ENSG00000198205	0.0803	0.311	0.258199
ENSG00000087502	0.0164	0.2311	0.070965
ENSG00000100908	0.033	0.2752	0.119913
ENSG00000130227	0.0026	0.22	0.0118182
ENSG00000148411	0.0464	0.9097	0.0510058
ENSG00000177963	0.2863	1.5474	0.18502
ENSG00000169057	0.0447	0.5004	0.0893285
ENSG00000009335	0.0548	0.4809	0.113953
ENSG00000120963	0	0	0
ENSG00000241945	0.0472	0.8764	0.0538567
ENSG00000088038	0.05	0.4918	0.101667
ENSG00000143570	0.021	0.3498	0.0600343
ENSG00000113658	0.002	0.189	0.010582
ENSG00000163882	0.1222	0.7684	0.159032
ENSG00000151532	0.0087	0.2011	0.0432621
ENSG00000134480	0.1371	0.5795	0.236583
ENSG00000113593	0.0113	0.2298	0.0491732
ENSG00000134262	0.056	0.3381	0.165631
ENSG00000124198	0.0161	0.2988	0.0538822
ENSG00000162521	0	0	0
ENSG00000239306	0.2306	0.4167	0.553396
ENSG00000198356	0.0024	0.5825	0.00412017
ENSG00000164576	0.0045	0.3339	0.0134771
ENSG00000121579	0.0254	0.328	0.077439
ENSG00000166272	0.0437	0.2622	0.166667
ENSG00000018510	0.0267	0.1806	0.147841
ENSG00000133597	0.3067	1.2547	0.244441
ENSG00000186283	0.13	0.6232	0.208601
ENSG00000180182	0.0141	0.1952	0.0722336
ENSG00000197858	0.0406	0.705	0.0575887
ENSG00000122390	0.0198	0.4712	0.0420204
ENSG00000138382	0.0174	0.267	0.0651685
ENSG00000117143	0.0275	0.2853	0.0963898
ENSG00000204463	0.018	0.2648	0.0679758
ENSG00000197024	0.1002	0.5775	0.173506
ENSG00000134046	0.0032	0.1566	0.0204342
ENSG00000055147	0.1302	0.3317	0.392523
ENSG00000129187	0.0247	0.6829	0.0361693
ENSG00000108179	0.0409	0.527	0.0776091
ENSG00000148175	0.0204	0.2733	0.0746432
ENSG00000133895	0.0146	0.6241	0.0233937
ENSG00000168301	0	0	0
ENSG00000092203	0.0148	0.1782	0.0830527
ENSG00000185825	0.078	0.3797	0.205425
ENSG00000204599	0.0078	0.2822	0.02764
ENSG00000127022	0.0226	0.3081	0.0733528
ENSG00000079246	0.1047	0.2237	0.468038
ENSG00000105135	0.0592	0.8721	0.0678821
ENSG00000075292	0.0892	0.2518	0.354249
ENSG00000101126	0.0161	0.2872	0.0560585
ENSG00000198081	0.0225	0.5123	0.0439196
ENSG00000131269	0.037	0.1836	0.201525
ENSG00000088247	0.0142	0.5281	0.0268888
ENSG00000089737	0.1102	0.3345	0.329447
ENSG00000151148	0.0196	0.4097	0.0478399
ENSG00000143401	0.0755	0.4093	0.184461
ENSG00000198563	0	0	0
ENSG00000136152	0.0337	0.2773	0.121529
ENSG00000159479	0.0247	0.1939	0.127385
ENSG00000160785	0.013	0.363	0.0358127
ENSG00000120438	0.0159	0.3707	0.0428918
ENSG00000110218	0.0977	0.3791	0.257716
ENSG00000163528	0.1348	0.4642	0.290392
ENSG00000067704	0.0718	0.4029	0.178208
ENSG00000108953	0	0	0
ENSG00000172531	0.0039	0.6229	0.00626104
ENSG00000137513	0.0668	0.2515	0.265606
ENSG00000163807	0.0336	0.3729	0.0901046
ENSG00000176978	0.2352	1.7009	0.13828
ENSG00000157954	0.0178	0.7741	0.0229944
ENSG00000099624	0.0559	0.873	0.0640321
ENSG00000187118	0.0295	0.2642	0.111658
ENSG00000136146	0.0184	0.3779	0.0486901
ENSG00000135956	0	0	0
ENSG00000172409	0.0022	0.3312	0.00664251
ENSG00000174444	0.0193	0.2993	0.0644838
ENSG00000180370	0.0127	0.3311	0.038357
ENSG00000197771	0.0216	0.4187	0.0515882
ENSG00000136720	0.0128	1.9891	0.00643507
ENSG00000048828	0.0268	0.3995	0.0670839
ENSG00000131779	0.037	0.2238	0.165326
ENSG00000118600	0.039	0.3504	0.111301
ENSG00000153339	0.0252	0.2607	0.0966628
ENSG00000169740	0.0187	0.2773	0.067436
ENSG00000142751	0.0261	0.4751	0.0549358
ENSG00000136802	0.0036	1.0637	0.00338441
ENSG00000214113	0.2217	0.4691	0.472607
ENSG00000135404	0.1252	0.408	0.306863
ENSG00000065000	0.107	1.5106	0.0708328
ENSG00000143158	0.0233	0.258	0.0903101
ENSG00000156735	0.0757	0.1868	0.405246
ENSG00000075785	0.0088	0.2026	0.0434353
ENSG00000107872	0.1085	0.5818	0.18649
ENSG00000094880	0.0139	0.2721	0.0510842
ENSG00000005302	0.0609	0.4243	0.143531
ENSG00000104866	0.0437	0.5244	0.0833333
ENSG00000101290	0.027	0.3456	0.078125
ENSG00000160783	0.3057	1.2927	0.236482
ENSG00000166454	0.0735	0.3758	0.195583
ENSG00000127580	0.0285	1.1541	0.0246946
ENSG00000204439	0.1555	0.3876	0.401187
ENSG00000137154	0.0281	0.4375	0.0642286
ENSG00000107581	0.0326	0.433	0.0752887
ENSG00000015532	0.0264	0.4586	0.0575665
ENSG00000169682	0.0241	0.3833	0.062875
ENSG00000115216	0.0055	0.1994	0.0275827
ENSG00000164366	0.0442	0.5255	0.0841104
ENSG00000153560	0.1928	0.3938	0.489589
ENSG00000176095	0.0172	0.3706	0.0464112
ENSG00000106628	0.0754	0.6857	0.109961
ENSG00000135392	0.0597	0.2355	0.253503
ENSG00000132600	0.0843	0.4967	0.16972
ENSG00000137409	0.0204	0.3635	0.056121
ENSG00000198855	0.0323	0.6363	0.0507622
ENSG00000131669	0.0664	1.5446	0.0429885
ENSG00000109971	0.0014	0.4573	0.00306145
ENSG00000171681	0.0805	0.261	0.308429
ENSG00000112081	0.0258	0.2776	0.0929395
ENSG00000158828	0.0748	0.3719	0.201129
ENSG00000091164	0.0081	0.2396	0.0338063
ENSG00000131368	0.0591	0.3567	0.165685
ENSG00000143294	0.0885	0.2641	0.3351
ENSG00000149657	0.0534	0.5935	0.0899747
ENSG00000112996	0.1064	0.3673	0.289681
ENSG00000074201	0.0444	0.2439	0.182042
ENSG00000196453	0.0513	0.5654	0.0907322
ENSG00000023191	0.1858	1.297	0.143254
ENSG00000269858	0.033	0.3911	0.0843774
ENSG00000163170	0.0448	0.3597	0.124548
ENSG00000132906	0.1402	0.4421	0.317123
ENSG00000167792	0.0145	0.4671	0.0310426
ENSG00000168216	0.0179	0.1914	0.0935214
ENSG00000159352	0.0049	0.3478	0.0140886
ENSG00000164022	0.0613	0.2509	0.24432
ENSG00000115524	0	0	0
ENSG00000241837	0.1054	0.4113	0.256261
ENSG00000122692	0	0	0
ENSG00000110696	0.0118	0.3273	0.0360526
ENSG00000267796	0.0183	0.4271	0.0428471
ENSG00000105671	0.0325	0.7193	0.0451828
ENSG00000178802	0.0542	0.28	0.193571
ENSG00000155906	0.0797	0.4029	0.197816
ENSG00000143553	0.0145	0.4009	0.0361686
ENSG00000189369	0.0524	0.2346	0.223359
ENSG00000135387	0.0138	0.2002	0.0689311
ENSG00000179833	0.0621	0.3958	0.156897
ENSG00000123933	0.0325	0.453	0.0717439
ENSG00000175110	0.1137	0.2731	0.416331
ENSG00000106400	0.0351	0.5468	0.0641917
ENSG00000066027	0.0077	0.2892	0.0266252
ENSG00000105698	0.0157	0.3647	0.0430491
ENSG00000066322	0.0185	0.3239	0.0571164
ENSG00000166946	0.1134	0.2829	0.400848
ENSG00000116266	0.0297	0.2312	0.12846
ENSG00000108848	0.012	0.3049	0.0393572
ENSG00000174013	0.0354	0.247	0.14332
ENSG00000146963	0.0079	0.3414	0.02314
ENSG00000084463	0.0232	0.2845	0.0815466
ENSG00000119844	0.0792	0.2161	0.366497
ENSG00000162889	0.0074	0.2988	0.0247657
ENSG00000126267	0.0903	0.7374	0.122457
ENSG00000176623	0.0581	0.2998	0.193796
ENSG00000126756	0.0891	0.3352	0.265811
ENSG00000085274	0.0369	0.2765	0.133454
ENSG00000141429	0.0065	0.1834	0.0354417
ENSG00000164167	0	0	0
ENSG00000159579	0.0169	0.1808	0.0934735
ENSG00000110955	0.0139	0.2532	0.0548973
ENSG00000119414	0	0	0
ENSG00000130717	0.0444	0.7133	0.0622459
ENSG00000140400	0.1001	0.6405	0.156284
ENSG00000103642	0.0304	0.313	0.0971246
ENSG00000119041	0.0248	0.2779	0.0892407
ENSG00000172331	0.0244	0.3389	0.0719976
ENSG00000185722	0.1088	0.5535	0.196567
ENSG00000204227	0.0058	0.2933	0.019775
ENSG00000102030	0.0178	0.5139	0.0346371
ENSG00000113312	0.2126	0.5751	0.369675
ENSG00000183684	0.0261	0.7441	0.0350759
ENSG00000151292	0.004	0.1682	0.0237812
ENSG00000172273	0.0611	0.3	0.203667
ENSG00000178996	0.0891	1.2732	0.0699811
ENSG00000198431	0.1724	0.4362	0.395232
ENSG00000166860	0.0339	0.3618	0.0936982
ENSG00000186591	0.0098	0.2156	0.0454545
ENSG00000064933	0.0914	0.2783	0.328423
ENSG00000169288	0.1067	0.3004	0.355193
ENSG00000143751	0.1463	0.4045	0.361681
ENSG00000136450	0	0	0
ENSG00000127774	0.0077	0.4677	0.0164635
ENSG00000184207	0.0521	0.6219	0.0837755
ENSG00000117360	0.0014	0.1833	0.00763775
ENSG00000146834	0.0401	0.2861	0.140161
ENSG00000163110	0.0548	0.275	0.199273
ENSG00000166471	0.0467	0.2554	0.18285
ENSG00000159596	0.1323	0.3584	0.369141
ENSG00000169814	0.0885	0.2871	0.308255
ENSG00000146457	0.0232	0.2339	0.0991877
ENSG00000055917	0.0092	0.1616	0.0569307
ENSG00000005700	0.0461	0.2372	0.194351
ENSG00000106028	0.0483	0.4693	0.102919
ENSG00000084623	0.0157	0.4728	0.0332064
ENSG00000181029	0.0021	1.2867	0.00163208
ENSG00000141569	0.129	0.6786	0.190097
ENSG00000186184	0.063	0.2101	0.299857
ENSG00000108561	0.0628	0.4043	0.15533
ENSG00000165175	0.0267	1.5764	0.0169373
ENSG00000146909	0.2147	0.8582	0.250175
ENSG00000011007	0.0651	0.3135	0.207656
ENSG00000100280	0.0147	0.5107	0.028784
ENSG00000176248	0.0247	0.763	0.0323722
ENSG00000183020	0.029	0.8636	0.0335804
ENSG00000213024	0.1257	0.6347	0.198046
ENSG00000171159	0.2534	0.724	0.35
ENSG00000184216	0.1579	0.6943	0.227423
ENSG00000067334	0.151	0.3626	0.416437
ENSG00000129696	0.1795	0.4265	0.420868
ENSG00000170502	0.0594	0.2743	0.216551
ENSG00000180900	0.1371	1.1663	0.117551
ENSG00000138085	0.1217	0.202	0.602475
ENSG00000103194	0.072	0.377	0.190981
ENSG00000101843	0.0851	0.2599	0.327434
ENSG00000132792	0.0099	0.2867	0.0345309
ENSG00000136021	0.0224	0.2061	0.108685
ENSG00000175348	0.0213	0.2577	0.0826542
ENSG00000196591	0.0036	0.2728	0.0131965
ENSG00000126777	0.0434	0.2341	0.185391
ENSG00000109016	0.0879	0.5507	0.159615
ENSG00000008324	0.1231	0.4428	0.278004
ENSG00000197386	0.0506	0.622	0.0813505
ENSG00000198839	0.0395	0.2162	0.182701
ENSG00000116459	0.1357	0.2869	0.472987
ENSG00000136247	0.1479	0.4152	0.356214
ENSG00000102144	0.0148	0.1819	0.0813634
ENSG00000244038	0.0221	0.4577	0.0482849
ENSG00000275700	0.0945	0.3943	0.239665
ENSG00000176953	0.1528	0.4727	0.323249
ENSG00000154144	0.0482	0.1777	0.271244
ENSG00000168090	0.0526	0.4151	0.126716
ENSG00000081087	0.0718	0.3247	0.221127
ENSG00000139726	0.0236	0.3155	0.0748019
ENSG00000128294	0.0169	0.5645	0.029938
ENSG00000159592	0.2173	0.3745	0.58024
ENSG00000177119	0.042	0.2744	0.153061
ENSG00000070495	0.0098	0.4709	0.0208112
ENSG00000112697	0.0366	0.2301	0.159061
ENSG00000134330	0.0379	0.3979	0.0952501
ENSG00000178074	0.0562	0.196	0.286735
ENSG00000162972	0.1582	0.3178	0.497797
ENSG00000130810	0.1272	0.681	0.186784
ENSG00000115364	0.1211	0.3737	0.324057
ENSG00000171456	0.1199	0.2749	0.436159
ENSG00000085872	0.0217	0.916	0.02369
ENSG00000154518	0.0802	0.1522	0.526938
ENSG00000168924	0.094	1.2006	0.0782942
ENSG00000149474	0.0159	0.3897	0.0408006
ENSG00000145945	0.0785	2.8901	0.0271617
ENSG00000133243	0.0838	1.9931	0.0420451
ENSG00000152944	0.0034	0.184	0.0184783
ENSG00000132024	0.0667	0.4736	0.140836
ENSG00000056097	0.0082	0.1972	0.0415822
ENSG00000083520	0.0323	0.3299	0.0979085
ENSG00000167740	0.1459	0.5427	0.268841
ENSG00000103148	0.0366	0.6519	0.0561436
ENSG00000007168	0.0206	0.2191	0.094021
ENSG00000100403	0.1612	0.9138	0.176406
ENSG00000136280	0.0603	0.7103	0.0848937
ENSG00000090520	0.0068	0.3221	0.0211115
ENSG00000173409	0.0666	0.3632	0.18337
ENSG00000090263	0.1519	0.6497	0.2338
ENSG00000100461	0.0673	0.2772	0.242785
ENSG00000087263	0.0721	0.3486	0.206827
ENSG00000033050	0.0058	0.3141	0.0184655
ENSG00000137776	0.0369	0.2907	0.126935
ENSG00000127870	0.0986	0.2961	0.332996
ENSG00000099817	0.1229	1.662	0.0739471
ENSG00000004897	0.0048	0.1447	0.0331721
ENSG00000167074	0.0113	0.4386	0.0257638
ENSG00000022277	0.035	0.3982	0.0878955
ENSG00000050426	0.0938	0.1846	0.508126
ENSG00000092531	0.0917	0.219	0.418721
ENSG00000166140	0.0984	0.3855	0.255253
ENSG00000186222	0.1408	1.639	0.085906
ENSG00000198060	0	0	0
ENSG00000105053	0.1297	0.5708	0.227225
ENSG00000151611	0.0848	0.2989	0.283707
ENSG00000158526	0.0677	0.3444	0.196574
ENSG00000103051	0.0159	0.3171	0.0501419
ENSG00000122299	0.0338	0.3569	0.0947044
ENSG00000273559	0.0609	0.3911	0.155715
ENSG00000113407	0.0234	0.3264	0.0716912
ENSG00000062194	0.0139	0.2282	0.0609115
ENSG00000070423	0.1622	1.0342	0.156836
ENSG00000127914	0.1033	0.3262	0.316677
ENSG00000145743	0.0292	0.2102	0.138915
ENSG00000198721	0.1095	0.415	0.263855
ENSG00000257923	0.0249	0.4154	0.0599422
ENSG00000115514	0.0376	0.3067	0.122595
ENSG00000120616	0.0133	0.1368	0.0972222
ENSG00000171928	0.042	0.3212	0.13076
ENSG00000163634	0.0246	0.2971	0.0828004
ENSG00000171552	0.1288	0.3813	0.337792
ENSG00000094914	0.0369	0.2291	0.161065
ENSG00000144468	0.082	0.3282	0.249848
ENSG00000075568	0.048	0.3402	0.141093
ENSG00000196531	0	0	0
ENSG00000113552	0.0248	0.4411	0.0562231
ENSG00000126107	0.0139	0.3914	0.0355135
ENSG00000172590	0.0841	0.2839	0.296231
ENSG00000213672	0.0452	0.4173	0.108315
ENSG00000130726	0.0225	0.8456	0.0266083
ENSG00000120656	0.006	0.1429	0.0419874
ENSG00000163527	0.0056	0.316	0.0177215
ENSG00000160917	0.0048	0.3752	0.0127932
ENSG00000141232	0.007	0.1363	0.0513573
ENSG00000117593	0.0633	0.2451	0.258262
ENSG00000078902	0.0664	1.1358	0.058461
ENSG00000127804	0.0432	0.3709	0.116473
ENSG00000086758	0.0097	0.215	0.0451163
ENSG00000115484	0.0133	0.3722	0.0357335
ENSG00000139433	0.0121	0.4928	0.0245536
ENSG00000125779	0.0213	0.2231	0.0954729
ENSG00000179958	0.1576	0.4171	0.377847
ENSG00000143373	0.0485	0.3698	0.131152
ENSG00000144021	0.0232	0.4032	0.0575397
ENSG00000155959	0.0209	0.21	0.0995238
ENSG00000144306	0.0575	0.2333	0.246464
ENSG00000198171	0.2076	0.6715	0.309159
ENSG00000171723	0.0029	0.1445	0.0200692
ENSG00000139684	0.0172	0.3842	0.0447683
ENSG00000145907	0.0122	0.2621	0.0465471
ENSG00000148187	0.0758	0.2103	0.360437
ENSG00000141858	0.1184	0.5978	0.19806
ENSG00000167325	0.0098	0.2755	0.0355717
ENSG00000125971	0.0284	0.3559	0.0797977
ENSG00000128626	0.0726	0.8908	0.0814998
ENSG00000112339	0.0483	0.3215	0.150233
ENSG00000243207	0.144	0.8948	0.16093
ENSG00000135597	0.0214	0.1847	0.115864
ENSG00000180185	0.0877	0.9228	0.0950368
ENSG00000179456	0.0065	0.1756	0.0370159
ENSG00000114904	0.1062	0.2338	0.454234
ENSG00000165819	0.0086	0.1963	0.0438105
ENSG00000157020	0.0154	0.5135	0.0299903
ENSG00000125741	0.3681	2.504	0.147005
ENSG00000124380	0.1139	0.5144	0.221423
ENSG00000126088	0.0463	0.2363	0.195937
ENSG00000141367	0	0	0
ENSG00000182827	0.1005	0.3256	0.308661
ENSG00000204427	0.0182	0.2769	0.0657277
ENSG00000063245	0.0252	0.61	0.0413115
ENSG00000056050	0.0465	0.2526	0.184086
ENSG00000117751	0.0106	0.2246	0.047195
ENSG00000130811	0.0047	0.5673	0.00828486
ENSG00000139168	0.0219	0.1976	0.11083
ENSG00000182923	0.091	0.285	0.319298
ENSG00000123562	0.0094	0.3043	0.0308906
ENSG00000112473	0.0412	0.2709	0.152086
ENSG00000159921	0.0224	0.2563	0.0873976
ENSG00000115233	0	0	0
ENSG00000170653	0.0153	0.1588	0.0963476
ENSG00000165060	0.1368	0.4682	0.292183
ENSG00000100852	0.0103	0.231	0.0445887
ENSG00000066739	0.0491	0.4124	0.119059
ENSG00000127980	0.061	0.2988	0.20415
ENSG00000141562	0.175	1.0303	0.169853
ENSG00000115368	0.0467	0.2913	0.160316
ENSG00000196781	0.0042	0.3199	0.0131291
ENSG00000130724	0	0	0
ENSG00000178982	0.0174	0.5987	0.029063
ENSG00000111237	0.1202	0.2204	0.545372
ENSG00000125991	0.0172	0.3898	0.0441252
ENSG00000073578	0.0453	0.7572	0.0598257
ENSG00000196547	0.0344	0.3979	0.0864539
ENSG00000099940	0.0728	0.5381	0.135291
ENSG00000114982	0.0193	0.3012	0.064077
ENSG00000140718	0.0612	0.3456	0.177083
ENSG00000148450	0.0514	0.3171	0.162094
ENSG00000187051	0.0967	0.4799	0.2015
ENSG00000143774	0.1908	86.6898	0.00220095
ENSG00000102178	0.091	0.6145	0.148088
ENSG00000139197	0.0267	0.2535	0.105325
ENSG00000005882	0.0847	0.5115	0.165591
ENSG00000167005	0.1177	0.2405	0.489397
ENSG00000087995	0.1031	0.3957	0.260551
ENSG00000004866	0.0782	0.302	0.25894
ENSG00000168569	0.1475	0.5548	0.265862
ENSG00000136560	0.0797	0.1958	0.407048
ENSG00000143862	0.0024	0.2019	0.0118871
ENSG00000106344	0.0965	0.3646	0.264674
ENSG00000095380	0.022	0.3151	0.0698191
ENSG00000140995	0.0369	0.957	0.038558
ENSG00000061794	0.0541	0.3168	0.17077
ENSG00000077549	0.0048	0.1427	0.033637
ENSG00000109118	0.0164	0.129	0.127132
ENSG00000084072	0.3162	0.8572	0.368875
ENSG00000109111	0.0032	0.3201	0.00999688
ENSG00000171566	0.0256	0.3015	0.0849088
ENSG00000140299	0.033	0.3499	0.0943127
ENSG00000104133	0.1047	0.2926	0.357826
ENSG00000110107	0.0018	0.3943	0.00456505
ENSG00000144895	0.0357	0.3694	0.0966432
ENSG00000137575	0.0283	0.3668	0.0771538
ENSG00000139180	0.1604	0.237	0.676793
ENSG00000143398	0.0274	0.3159	0.0867363
ENSG00000138363	0.0324	0.4557	0.0710994
ENSG00000133316	0.0568	0.4206	0.135045
ENSG00000175634	0.0394	0.5191	0.0759006
ENSG00000166986	0.0461	0.2922	0.157769
ENSG00000103035	0.0042	0.3455	0.0121563
ENSG00000132382	0.1352	0.6995	0.193281
ENSG00000184990	0.1542	0.9295	0.165896
ENSG00000180530	0.0571	0.305	0.187213
ENSG00000161265	0.2658	1.4153	0.187805
ENSG00000120837	0.0609	0.3505	0.173752
ENSG00000157014	0.0765	0.3545	0.215797
ENSG00000125743	0.0034	0.8244	0.00412421
ENSG00000170632	0.1178	0.2555	0.461057
ENSG00000100422	0.0607	0.8411	0.0721674
ENSG00000148335	0.0317	0.5302	0.0597888
ENSG00000078747	0.009	0.2393	0.0376097
ENSG00000167515	0.0266	1.1809	0.0225252
ENSG00000143207	0.0129	0.1963	0.0657157
ENSG00000111832	0.1188	0.5021	0.236606
ENSG00000140691	0.0758	0.4563	0.166119
ENSG00000116663	0.1049	0.8273	0.126798
ENSG00000144028	0.0024	0.4281	0.00560617
ENSG00000169567	0.0857	0.4952	0.173061
ENSG00000213523	0.1154	0.1954	0.590583
ENSG00000139579	0.0208	0.3192	0.0651629
ENSG00000154723	0.0993	0.3082	0.322193
ENSG00000132356	0.0032	0.2096	0.0152672
ENSG00000136270	0.145	0.5627	0.257686
ENSG00000213782	0.0294	0.4169	0.0705205
ENSG00000166913	0.004	0.1989	0.0201106
ENSG00000205302	0.0088	0.2173	0.040497
ENSG00000182180	0.0847	0.2645	0.320227
ENSG00000188529	0	0	0
ENSG00000147471	0.057	0.2506	0.227454
ENSG00000107521	0.0724	0.5602	0.12924
ENSG00000133393	0.0849	0.3149	0.269609
ENSG00000213339	0.0283	0.5513	0.0513332
ENSG00000086232	0.0871	0.3817	0.22819
ENSG00000151665	0.0568	0.2798	0.203002
ENSG00000130640	0.0528	1.1188	0.0471934
ENSG00000114902	0.0495	0.182	0.271978
ENSG00000183060	0.4094	0.8336	0.491123
ENSG00000247077	0.0279	0.6636	0.0420434
ENSG00000165672	0.0586	0.4003	0.14639
ENSG00000120725	0.0432	0.433	0.0997691
ENSG00000012061	0.0894	0.6156	0.145224
ENSG00000099795	0.1031	0.7061	0.146013
ENSG00000110429	0.006	0.258	0.0232558
ENSG00000182831	0.0283	0.1036	0.273166
ENSG00000147687	0.0464	0.3367	0.137808
ENSG00000277972	0.071	0.4916	0.144426
ENSG00000170906	0.1234	0.4097	0.301196
ENSG00000116750	0.0027	0.2312	0.0116782
ENSG00000253797	0.1497	0.3795	0.394466
ENSG00000253710	0.0565	0.3446	0.163958
ENSG00000132466	0.0097	0.1558	0.0622593
ENSG00000100605	0.0904	0.8774	0.103032
ENSG00000141101	0.0515	0.4876	0.105619
ENSG00000158545	0.0476	0.6702	0.0710236
ENSG00000175470	0.0113	0.6392	0.0176783
ENSG00000147533	0.0034	0.3257	0.0104391
ENSG00000100359	0.1423	1.0927	0.130228
ENSG00000122741	0.0539	0.1989	0.27099
ENSG00000142655	0.0317	0.4954	0.0639887
ENSG00000170892	0.086	0.5258	0.16356
ENSG00000164338	0.0445	0.369	0.120596
ENSG00000181991	0.153	0.6021	0.254111
ENSG00000149187	0.0246	0.1906	0.129066
ENSG00000198952	0.0292	0.3467	0.0842227
ENSG00000198522	0.0281	0.2877	0.0976712
ENSG00000126261	0.0458	0.3945	0.116096
ENSG00000143569	0.0064	0.1348	0.0474777
ENSG00000136197	0.0149	0.2314	0.0643907
ENSG00000147679	0.0318	0.3032	0.104881
ENSG00000106636	0.0326	0.3786	0.0861067
ENSG00000159200	0.1432	0.8686	0.164863
ENSG00000099341	0.0197	0.5647	0.0348858
ENSG00000232838	0.066	0.2501	0.263894
ENSG00000120948	0.0111	0.3623	0.0306376
ENSG00000174720	0.0573	0.4963	0.115454
ENSG00000147419	0.018	0.1838	0.0979325
ENSG00000198874	0.0942	0.5288	0.178139
ENSG00000102901	0.1702	0.3572	0.476484
ENSG00000168610	0.0012	0.2793	0.00429646
ENSG00000166734	0.0596	0.2034	0.293019
ENSG00000166197	0.119	0.2903	0.409921
ENSG00000138303	0.1455	0.4721	0.308197
ENSG00000100216	0.0315	0.2788	0.112984
ENSG00000137166	0.0231	0.4634	0.0498489
ENSG00000004534	0.0433	0.2594	0.166924
ENSG00000109756	0.0179	0.3687	0.048549
ENSG00000111647	0.0663	0.393	0.168702
ENSG00000178567	0.0967	0.4603	0.21008
ENSG00000114023	0.1436	0.3638	0.394722
ENSG00000101464	0.0139	0.1758	0.0790671
ENSG00000214941	0.0648	0.3419	0.189529
ENSG00000113648	0.0037	0.2636	0.0140364
ENSG00000020426	0.0125	0.2112	0.0591856
ENSG00000077312	0.1934	1.3626	0.141935
ENSG00000158615	0.1333	0.3376	0.394846
ENSG00000148842	0.0351	0.3404	0.103114
ENSG00000128563	0.049	0.2303	0.212766
ENSG00000163812	0.0045	0.1493	0.0301407
ENSG00000071626	0.0024	0.4791	0.00500939
ENSG00000112739	0.0141	0.392	0.0359694
ENSG00000160799	0.0494	0.3982	0.124058
ENSG00000163904	0.0601	0.2661	0.225855
ENSG00000090674	0.0366	0.8446	0.0433341
ENSG00000126804	0.0147	0.3082	0.0476963
ENSG00000132522	0.0121	0.2645	0.0457467
ENSG00000134283	0.0526	0.2115	0.2487
ENSG00000173744	0.0153	0.2026	0.0755183
ENSG00000167632	0.0333	0.7465	0.0446082
ENSG00000189308	0.0069	0.151	0.0456954
ENSG00000160049	0.2239	0.6619	0.338269
ENSG00000141867	0.1814	0.9997	0.181454
ENSG00000177854	0.1995	1.307	0.15264
ENSG00000100014	0.0199	0.4725	0.0421164
ENSG00000123505	0.0975	0.1567	0.622208
ENSG00000163608	0.1531	0.3452	0.443511
ENSG00000113621	0.0737	0.3146	0.234266
ENSG00000115317	0.0535	0.2438	0.219442
ENSG00000136628	0.0502	0.3905	0.128553
ENSG00000169371	0.0289	0.2416	0.119619
ENSG00000104320	0.1975	0.3762	0.524987
ENSG00000139793	0.0124	0.2319	0.0534713
ENSG00000101361	0.2527	0.59	0.428305
ENSG00000108021	0.1825	0.3464	0.526848
ENSG00000167283	0.2006	0.2817	0.712105
ENSG00000266472	0.0584	0.3811	0.153241
ENSG00000102181	0.3246	0.7399	0.438708
ENSG00000183978	0.1093	0.3841	0.284561
ENSG00000154889	0.1131	0.5761	0.19632
ENSG00000088888	0.2817	0.4016	0.701444
ENSG00000166889	0.0189	0.2173	0.0869765
ENSG00000128609	0.1502	0.4582	0.327804
ENSG00000182117	0.0148	0.2558	0.0578577
ENSG00000135801	0.027	0.4141	0.0652016
ENSG00000196510	0.0058	0.3063	0.0189357
ENSG00000204564	0.1027	0.2893	0.354995
ENSG00000125656	0.053	0.9907	0.0534975
ENSG00000105220	0.0396	0.5054	0.0783538
ENSG00000196683	0.0102	0.3161	0.0322683
ENSG00000179271	0.0984	0.9437	0.10427
ENSG00000197620	0.146	0.8528	0.171201
ENSG00000106682	0.0432	0.4057	0.106483
ENSG00000147853	0.0664	0.4952	0.134087
ENSG00000169592	0.0264	0.3782	0.0698043
ENSG00000136463	0.11	0.3591	0.306321
ENSG00000177733	0.0124	0.3537	0.035058
ENSG00000175203	0.0185	0.1994	0.0927783
ENSG00000242247	0.059	0.4693	0.125719
ENSG00000158411	0.0497	0.2702	0.183938
ENSG00000163636	0.0099	0.3347	0.0295787
ENSG00000115758	0.0278	0.4465	0.062262
ENSG00000124795	0.0294	0.2832	0.103814
ENSG00000139826	0.0096	0.3138	0.0305927
ENSG00000185973	0.035	0.1998	0.175175
ENSG00000109775	0.0534	0.361	0.147922
ENSG00000189091	0.0004	0.3338	0.00119832
ENSG00000013583	0.0672	0.4312	0.155844
ENSG00000099995	0.243	0.422	0.575829
ENSG00000137337	0.2642	0.4338	0.609036
ENSG00000149930	0.0203	0.3546	0.0572476
ENSG00000078304	0.0199	0.3243	0.0613629
ENSG00000130517	0.0391	0.9374	0.0417111
ENSG00000146540	0.1325	1.2727	0.104109
ENSG00000143761	0	0	0
ENSG00000129932	0.044	2.7573	0.0159576
ENSG00000131724	0.1497	0.5087	0.29428
ENSG00000105723	0.0246	0.3148	0.0781449
ENSG00000161542	0.0831	0.682	0.121848
ENSG00000125877	0.0471	0.4003	0.117662
ENSG00000240857	0.0536	0.2864	0.187151
ENSG00000166012	0.2396	0.893	0.268309
ENSG00000122958	0.004	0.2243	0.0178333
ENSG00000162434	0.0297	0.3355	0.0885246
ENSG00000213593	0.0231	0.3297	0.0700637
ENSG00000152464	0.1014	0.5254	0.192996
ENSG00000100360	0.0394	0.3096	0.127261
ENSG00000116030	0.2293	0.7427	0.308738
ENSG00000023287	0.049	0.2872	0.170613
ENSG00000162604	0.0383	0.3163	0.121088
ENSG00000151348	0.0132	0.3493	0.0377899
ENSG00000167528	0.0249	0.2806	0.0887384
ENSG00000175166	0.0093	0.3807	0.0244287
ENSG00000065882	0.0523	0.4814	0.108641
ENSG00000182154	0.1909	1.6407	0.116353
ENSG00000153936	0.0038	0.2245	0.0169265
ENSG00000100823	0.0301	0.3922	0.0767466
ENSG00000185019	0.0607	0.2604	0.233103
ENSG00000168591	0.0667	0.2192	0.304288
ENSG00000178096	0.0534	0.5888	0.0906929
ENSG00000145293	0.0264	0.288	0.0916667
ENSG00000143314	0.0569	0.251	0.226693
ENSG00000143013	0.0056	0.1053	0.0531814
ENSG00000171490	0.2838	0.5474	0.518451
ENSG00000184508	0.0342	0.2291	0.14928
ENSG00000078142	0.0321	0.42	0.0764286
ENSG00000164244	0.1165	0.3853	0.302362
ENSG00000119760	0.0142	0.2767	0.0513191
ENSG00000128185	0.169	1.2515	0.135038
ENSG00000108064	0.1568	0.314	0.499363
ENSG00000184924	0.0585	0.4877	0.119951
ENSG00000119862	0.0491	0.3565	0.137728
ENSG00000151748	0.0226	0.2112	0.107008
ENSG00000149313	0.0274	0.2447	0.111974
ENSG00000176473	0.1706	0.667	0.255772
ENSG00000137710	0.0067	0.219	0.0305936
ENSG00000278311	0.0108	0.18	0.06
ENSG00000112335	0.0029	0.1339	0.021658
ENSG00000115677	0.0173	0.6531	0.0264891
ENSG00000130826	0.048	0.4375	0.109714
ENSG00000171634	0.0462	0.2533	0.182392
ENSG00000014123	0.0608	0.3163	0.192223
ENSG00000101138	0.001	0.6086	0.00164312
ENSG00000165660	0.0382	0.3069	0.124471
ENSG00000125870	0.0063	0.3021	0.020854
ENSG00000119138	0.0035	0.1262	0.0277338
ENSG00000102910	0.0211	0.3473	0.0607544
ENSG00000066855	0.1894	0.491	0.385743
ENSG00000205323	0.0154	0.1948	0.0790554
ENSG00000135482	0.0138	0.2354	0.0586236
ENSG00000130159	0.1024	0.6259	0.163604
ENSG00000065029	0.0249	0.3411	0.0729991
ENSG00000104805	0.0526	0.6594	0.0797695
ENSG00000197217	0.0295	0.3579	0.0824253
ENSG00000105705	0.0549	0.7546	0.0727538
ENSG00000119953	0.0038	0.1752	0.0216895
ENSG00000135624	0.0147	0.3519	0.0417732
ENSG00000148834	0.1225	0.4062	0.301576
ENSG00000124228	0.0413	0.4568	0.0904116
ENSG00000100266	0.0438	0.656	0.0667683
ENSG00000167685	0.121	1.583	0.0764371
ENSG00000177082	0.0963	0.2137	0.450632
ENSG00000013374	0.0619	0.5264	0.117591
ENSG00000113716	0.0455	0.2595	0.175337
ENSG00000159346	0.0118	0.1739	0.0678551
ENSG00000131143	0.1193	0.7831	0.152343
ENSG00000163607	0.1355	0.3269	0.4145
ENSG00000164163	0.0015	0.2206	0.00679964
ENSG00000109475	0	0	0
ENSG00000147684	0.0654	0.4825	0.135544
ENSG00000014919	0.0363	0.2289	0.158585
ENSG00000161057	0	0	0
ENSG00000152684	0.0071	0.2969	0.0239138
ENSG00000123575	0.0046	0.156	0.0294872
ENSG00000168538	0.0332	0.3774	0.0879703
ENSG00000115275	0.0673	0.3661	0.18383
ENSG00000247626	0.0669	0.3463	0.193185
ENSG00000151465	0.0343	0.4599	0.0745814
ENSG00000148334	0.0701	0.7787	0.0900218
ENSG00000115568	0.0716	0.3617	0.197954
ENSG00000116586	0	0	0
ENSG00000157881	0.033	1.0057	0.032813
ENSG00000101152	0.0806	1.872	0.0430556
ENSG00000058262	0.0039	0.4262	0.00915063
ENSG00000138069	0.0206	0.1963	0.104941
ENSG00000104221	0.0722	0.4197	0.172028
ENSG00000119487	0.0082	0.2158	0.0379981
ENSG00000111711	0.0035	0.1374	0.0254731
ENSG00000169905	0.1955	0.2318	0.843399
ENSG00000125875	0.0104	0.2745	0.0378871
ENSG00000048140	0.0032	0.3799	0.00842327
ENSG00000123064	0.1218	1.0934	0.111396
ENSG00000080503	0.0146	0.5563	0.0262448
ENSG00000134899	0.2334	0.5224	0.446784
ENSG00000120526	0.053	0.3141	0.168736
ENSG00000012174	0.0068	0.2298	0.0295909
ENSG00000063601	0.0151	0.3412	0.0442556
ENSG00000197157	0.0082	0.3233	0.0253634
ENSG00000170860	0	0	0
ENSG00000174132	0.0888	0.6073	0.146221
ENSG00000069275	0.0256	0.316	0.0810127
ENSG00000172172	0.0852	0.3836	0.222106
ENSG00000103274	0.0478	0.4647	0.102862
ENSG00000178585	0.0049	0.5699	0.008598
ENSG00000188342	0.0097	0.2391	0.0405688
ENSG00000099797	0.0162	0.7309	0.0221645
ENSG00000100207	0.0354	0.2723	0.130004
ENSG00000163481	0.1018	0.2418	0.421009
ENSG00000104331	0.031	0.2815	0.110124
ENSG00000130520	0.0118	1.0231	0.0115336
ENSG00000170606	0.0149	0.2569	0.0579992
ENSG00000057663	0.0064	0.1598	0.0400501
ENSG00000197780	0	0	0
ENSG00000112584	0.2066	1.104	0.187138
ENSG00000131148	0.0105	0.5256	0.0199772
ENSG00000125827	0.1043	0.2681	0.389034
ENSG00000160679	0.0082	0.063	0.130159
ENSG00000011376	0.052	0.3603	0.144324
ENSG00000117395	0.0558	0.3736	0.149358
ENSG00000108592	0.0559	0.3677	0.152026
ENSG00000161013	0.0568	0.7269	0.07814
ENSG00000132432	0	0	0
ENSG00000203950	0.1182	0.5597	0.211185
ENSG00000105568	0.0015	0.4242	0.00353607
ENSG00000126749	0.0387	0.295	0.131186
ENSG00000111481	0.021	0.2177	0.096463
ENSG00000166326	0.0469	0.4204	0.11156
ENSG00000141873	0.3868	75.152	0.0051469
ENSG00000111845	0.0914	0.3829	0.238705
ENSG00000131069	0.0359	0.3034	0.118326
ENSG00000177189	0.012	0.2592	0.0462963
ENSG00000106591	0.0818	0.3035	0.269522
ENSG00000176407	0.0048	0.1114	0.043088
ENSG00000170222	0.0638	0.4251	0.150082
ENSG00000127463	0.0224	0.2923	0.0766336
ENSG00000166452	0.1544	0.274	0.563504
ENSG00000142252	0.0827	0.2382	0.347187
ENSG00000005175	0.0479	0.2652	0.180618
ENSG00000071553	0.0731	0.5413	0.135045
ENSG00000261796	0.0869	0.5502	0.157943
ENSG00000131408	0.0245	0.6903	0.0354918
ENSG00000158552	0.05	0.2701	0.185117
ENSG00000117362	0.0057	0.1529	0.0372793
ENSG00000106635	0.0169	0.2547	0.0663526
ENSG00000145431	0.0272	0.2121	0.128241
ENSG00000131778	0.0475	0.2648	0.179381
ENSG00000186130	0.0326	0.2256	0.144504
ENSG00000140006	0.0806	0.303	0.266007
ENSG00000130340	0.0383	0.4912	0.0779723
ENSG00000153046	0.0172	0.5749	0.0299182
ENSG00000163348	0.0157	0.2713	0.0578695
ENSG00000112144	0.0349	0.2894	0.120594
ENSG00000197170	0.0029	0.2753	0.010534
ENSG00000123200	0.0472	0.4283	0.110203
ENSG00000204316	0.0643	0.5111	0.125807
ENSG00000161671	0.0426	0.502	0.0848606
ENSG00000114021	0.0445	0.3129	0.142218
ENSG00000165916	0.0509	0.4647	0.109533
ENSG00000188690	0.0693	0.3836	0.180657
ENSG00000198265	0.0241	0.2198	0.109645
ENSG00000131473	0.0103	0.4001	0.0257436
ENSG00000215305	0.021	0.4089	0.0513573
ENSG00000141580	0.0523	0.744	0.0702957
ENSG00000108094	0.0043	0.2686	0.0160089
ENSG00000100926	0.0186	0.1922	0.0967742
ENSG00000112308	0.0019	0.1391	0.0136592
ENSG00000179119	0.0776	0.2444	0.317512
ENSG00000106588	0.002	0.3464	0.00577367
ENSG00000137824	0.0695	0.3435	0.202329
ENSG00000123815	0.0587	0.436	0.134633
ENSG00000142082	0.0838	0.7299	0.11481
ENSG00000145901	0.1006	0.4911	0.204846
ENSG00000112234	0.0229	0.1779	0.128724
ENSG00000065548	0.0991	0.3205	0.309204
ENSG00000168002	0.0027	0.296	0.00912162
ENSG00000100591	0.0389	0.2612	0.148928
ENSG00000110497	0.0545	0.3907	0.139493
ENSG00000161533	0.0631	0.509	0.123969
ENSG00000121892	0.0069	0.2018	0.0341923
ENSG00000156671	0.0102	0.1815	0.0561983
ENSG00000122566	0.0199	0.1591	0.125079
ENSG00000126457	0.0011	0.5777	0.0019041
ENSG00000100029	0.2311	1.2218	0.189147
ENSG00000054116	0.01	0.1902	0.0525762
ENSG00000137947	0	0	0
ENSG00000103005	0.2612	0.8628	0.302735
ENSG00000259494	0.1203	0.3446	0.3491
ENSG00000158109	0.036	0.7168	0.0502232
ENSG00000120697	0.059	0.2437	0.242101
ENSG00000100258	0.1266	1.0287	0.123068
ENSG00000141627	0.0184	0.2564	0.0717629
ENSG00000083312	0.0047	0.2195	0.0214123
ENSG00000162236	0.0336	0.2974	0.112979
ENSG00000169660	0.3018	1.2063	0.250187
ENSG00000079785	0.0233	0.2929	0.0795493
ENSG00000090273	0.0437	0.4997	0.0874525
ENSG00000022840	0.0415	0.224	0.185268
ENSG00000163956	0.1061	1.5682	0.0676572
ENSG00000063241	0.2057	0.9579	0.214741
ENSG00000156467	0.2402	0.6774	0.354591
ENSG00000151116	0.0494	0.2142	0.230626
ENSG00000165389	0.0185	0.4228	0.0437559
ENSG00000133773	0.1484	0.5681	0.261222
ENSG00000104915	0.0548	0.4611	0.118846
ENSG00000257103	0.0255	0.2327	0.109583
ENSG00000110651	0.035	0.9221	0.0379568
ENSG00000205531	0.0351	0.5865	0.0598465
ENSG00000180011	0.0841	0.3785	0.222193
ENSG00000071462	0.0894	0.5255	0.170124
ENSG00000075975	0.0641	0.488	0.131352
ENSG00000145388	0.0039	0.2431	0.0160428
ENSG00000256269	0.0395	0.3144	0.125636
ENSG00000099968	0.0697	0.2493	0.279583
ENSG00000142208	0.1238	1.4	0.0884286
ENSG00000137414	0.0715	0.2271	0.314839
ENSG00000125611	0.0606	0.4143	0.146271
ENSG00000155957	0.0882	0.3054	0.288802
ENSG00000171960	0	0	0
ENSG00000276023	0.0023	0.2671	0.00861101
ENSG00000064995	0.0595	0.262	0.227099
ENSG00000127526	0.0626	1.0881	0.0575315
ENSG00000204351	0.0316	0.3699	0.0854285
ENSG00000204315	0.0995	0.2486	0.400241
ENSG00000119718	0.0205	0.272	0.0753676
ENSG00000264364	0	0	0
ENSG00000117592	0.0255	0.2492	0.102327
ENSG00000187866	0.0227	0.3817	0.0594708
ENSG00000130332	0.1779	29.4373	0.00604335
ENSG00000243678	0.0285	0.3393	0.0839965
ENSG00000159069	0.0537	1.4678	0.0365854
ENSG00000108651	0.0642	0.3372	0.190391
ENSG00000240972	0.0556	0.6143	0.0905095
ENSG00000138674	0.029	0.2048	0.141602
ENSG00000071537	0.0168	0.2997	0.0560561
ENSG00000215301	0.0048	0.3036	0.0158103
ENSG00000163870	0.0307	0.6288	0.0488232
ENSG00000156110	0.0336	0.192	0.175
ENSG00000108349	0.0408	0.2337	0.174583
ENSG00000104904	0.0766	0.3884	0.197219
ENSG00000163866	0.0048	0.3055	0.0157119
ENSG00000135452	0.0753	0.2657	0.283402
ENSG00000070413	0.0391	0.5664	0.0690325
ENSG00000169251	0.0288	0.3365	0.0855869
ENSG00000064601	0.066	0.5385	0.122563
ENSG00000100554	0.0036	0.3402	0.010582
ENSG00000162298	0.1068	0.5225	0.204402
ENSG00000100941	0.035	0.1821	0.192202
ENSG00000116062	0.0371	0.3422	0.108416
ENSG00000126773	0.0925	0.2566	0.360483
ENSG00000074266	0.0617	0.3582	0.17225
ENSG00000188846	0.0561	0.3878	0.144662
ENSG00000038358	0.0376	0.3938	0.0954799
ENSG00000141378	0.0779	0.2394	0.325397
ENSG00000163684	0.2253	0.3442	0.654561
ENSG00000077235	0.113	0.5546	0.20375
ENSG00000135930	0.019	0.2685	0.0707635
ENSG00000132254	0.0394	0.2999	0.131377
ENSG00000148358	0.0644	0.326	0.197546
ENSG00000136874	0.0285	0.1779	0.160202
ENSG00000141499	0.0977	0.3345	0.292078
ENSG00000070610	0.0637	0.2909	0.218976
ENSG00000105968	0	0	0
ENSG00000164902	0.0452	0.3285	0.137595
ENSG00000149532	0.002	0.1686	0.0118624
ENSG00000123415	0.0502	0.4156	0.120789
ENSG00000174173	0.121	0.3486	0.347103
ENSG00000273841	0.0605	0.3273	0.184846
ENSG00000141759	0.071	1.9008	0.0373527
ENSG00000179335	0.0458	0.3374	0.135744
ENSG00000185627	0.0998	0.7989	0.124922
ENSG00000262814	0.0679	0.6023	0.112735
ENSG00000119725	0.0377	0.2057	0.183277
ENSG00000166579	0.007	0.2475	0.0282828
ENSG00000055211	0.0759	0.245	0.309796
ENSG00000152234	0.0094	0.3179	0.029569
ENSG00000214736	0.0515	0.5932	0.0868173
ENSG00000108587	0.0093	0.1971	0.0471842
ENSG00000085721	0.0403	0.3165	0.12733
ENSG00000114388	0.0096	0.3545	0.0270804
ENSG00000152382	0.0174	0.4294	0.0405217
ENSG00000158864	0.0323	0.3047	0.106006
ENSG00000145780	0.003	0.1912	0.0156904
ENSG00000104979	0.1904	1.5486	0.12295
ENSG00000049245	0.1113	0.8686	0.128137
ENSG00000100410	0	0	0
ENSG00000213920	0.0716	0.3219	0.222429
ENSG00000126698	0.0052	0.3171	0.0163986
ENSG00000139644	0.0435	0.3482	0.124928
ENSG00000078674	0.0643	0.5249	0.1225
[truncated: 1,531 more rows]
